# Supplementary material for: Structure insights into selective coupling of G protein subtypes by a class B G protein-coupled receptor
Source: Nat Commun. 2022 Nov 5;13:6670. doi: 10.1038/s41467-022-33851-3 (PMC9637140; doi:10.1038/s41467-022-33851-3)
Supplement: Supplementary file 4 — Supplementary Data 1 [file 41467_2022_33851_MOESM4_ESM.zip]

Archive with 2 entries (1 files):
- Supplementary Data 1/crf2-g11-rosetta3_real_space_refined.pdb
- Supplementary Data 1/
