# Supplementary material for: Structure insights into selective coupling of G protein subtypes by a class B G protein-coupled receptor
Source: Nat Commun. 2022 Nov 5;13:6670. doi: 10.1038/s41467-022-33851-3 (PMC9637140; doi:10.1038/s41467-022-33851-3)
Supplement: Supplementary file 4 — Supplementary Data 1 [file 41467_2022_33851_MOESM4_ESM.zip › Supplementary Data 1/crf2-g11-rosetta3_real_space_refined.pdb]

REMARK   3
REMARK   3 REFINEMENT.
REMARK   3   PROGRAM     : PHENIX (1.13_2998: phenix.real_space_refine)
REMARK   3   AUTHORS     : Adams,Afonine,Bunkoczi,Burnley,Chen,Dar,Davis,
REMARK   3               : Draizen,Echols,Gildea,Gros,Grosse-Kunstleve,Headd,
REMARK   3               : Hintze,Hung,Ioerger,Liebschner,McCoy,McKee,Moriarty,
REMARK   3               : Oeffner,Poon,Read,Richardson,Richardson,Sacchettini,
REMARK   3               : Sauter,Sobolev,Storoni,Terwilliger,Williams,Zwart
REMARK   3
REMARK   3
REMARK   3  SCATTERING TABLE: N_GAUSSIAN
REMARK   3
REMARK   3  REFINEMENT TARGET: REAL-SPACE (WEIGHTED MAP SUM AT ATOM CENTERS)
REMARK   3
REMARK   3  MODEL TO MAP FIT.
REMARK   3    CC_mask  : 0.7382
REMARK   3    CC_volume: 0.7335
REMARK   3    CC_peaks : 0.4925
REMARK   3

DEVIATIONS FROM IDEAL VALUES.
  BOND      :  0.004   0.048   9978
  ANGLE     :  0.801  12.218  13516
  CHIRALITY :  0.051   0.206   1507
  PLANARITY :  0.005   0.041   1715
  DIHEDRAL  :  7.065 179.986   5900
  MIN NONBONDED DISTANCE : 2.259 

MOLPROBITY STATISTICS.
  ALL-ATOM CLASHSCORE : 3.77
  RAMACHANDRAN PLOT:
    OUTLIERS : 0.00  %
    ALLOWED  : 1.59  %
    FAVORED  : 98.41 %
  ROTAMER OUTLIERS : 0.00 %
  CBETA DEVIATIONS : 0
  PEPTIDE PLANE:
    CIS-PROLINE     : 2.94117647059
    CIS-GENERAL     : 0.0
    TWISTED PROLINE : 0.0
    TWISTED GENERAL : 0.0
REMARK   3
HELIX    2   2 ASP P  110  LEU P  139  1                                  30
HELIX    3   3 LEU P  147  LEU P  169  1                                  23
HELIX    4   4 HIS P  174  GLU P  178  1                                   5
HELIX    5   5 VAL P  182  VAL P  214  1                                  33
HELIX  100 100 THR P  216  ARG P  221  1                                   6
HELIX    6   6 LYS P  224  TYR P  249  1                                  26
HELIX    8   8 VAL P  264  ALA P  296  5                                  33
HELIX    9   9 GLU P  301  LEU P  319  1                                  19
HELIX   10  10 ILE P  321  MET P  324  5                                   4
HELIX   11  11 ASP P  334  PHE P  361  1                                  28
HELIX   13  13 GLY P  364  SER P  382  1                                  19
HELIX   14  14 LEU U    9  SER U   39  1                                  31
HELIX   25  25 ALA G    7  ALA G   23  1                                  17
HELIX   26  26 VAL G   30  ALA G   43  1                                  14
HELIX   27  27 PHE H   29  SER H   31  5                                   3
HELIX   28  28 SER H   88  ASP H   90  5                                   3
HELIX    1   1 ALA A   13  ARG A   38  1                                  26
HELIX    3   3 LYS A   52  ARG A   60  1                                   9
HELIX    4   4 HIS A  218  PHE A  220  5                                   3
HELIX    5   5 ARG A  247  THR A  260  1                                  14
HELIX  100 100 PRO A  262  GLN A  265  5                                   4
HELIX    6   6 LYS A  276  TYR A  285  1                                  10
HELIX    7   7 ALA A  302  LEU A  316  1                                  15
HELIX    8   8 ASN A  336  GLU A  355  1                                  20
HELIX    9   9 LEU B    4  CYS B   25  1                                  22
HELIX  110 110 LEU B   30  ILE B   33  1                                   4
SHEET    1   A 2 THR P  43  ASP P  45  0
SHEET    2   A 2 THR P  49  TRP P  51 -1  N  THR P  49   O  THR P  43
SHEET    1   A 3 GLU P  61  PRO P  63  0
SHEET    2   A 3 ASN P  78  GLU P  82 -1  N  ARG P  81   O  ARG P  62
SHEET    3   A 3 LYS P  92  SER P  96 -1  N  GLU P  82   O  ASN P  94
SHEET    1   J 4 GLN H   3  SER H   7  0
SHEET    2   J 4 ARG H  18  SER H  25 -1  N  SER H  25   O  GLN H   3
SHEET    3   J 4 THR H  78  MET H  83 -1  N  MET H  83   O  ARG H  18
SHEET    4   J 4 PHE H  68  ASP H  73 -1  N  ASP H  73   O  THR H  78
SHEET    1   K 6 GLY H  10  VAL H  12  0
SHEET    2   K 6 THR H 115  VAL H 119  1  N  THR H 118   O  GLY H  10
SHEET    3   K 6 ALA H  92  SER H  99 -1  N  TYR H  94   O  THR H 115
SHEET    4   K 6 GLY H  33  GLN H  39 -1  N  GLN H  39   O  MET H  93
SHEET    5   K 6 LEU H  45  ILE H  51 -1  N  ILE H  51   O  MET H  34
SHEET    6   K 6 ILE H  58  TYR H  60 -1  N  TYR H  59   O  TYR H  50
SHEET    1   L 2 SER H 146  PRO H 148  0
SHEET    2   L 2 LYS H 244  GLU H 246  1  N  LYS H 244   O  VAL H 147
SHEET    1   M 3 VAL H 155  ARG H 160  0
SHEET    2   M 3 ALA H 211  ILE H 216 -1  N  ILE H 216   O  VAL H 155
SHEET    3   M 3 PHE H 203  GLY H 207 -1  N  SER H 206   O  THR H 213
SHEET    1   N 3 VAL H 226  GLN H 231  0
SHEET    2   N 3 LEU H 174  GLN H 179 -1  N  GLN H 179   O  VAL H 226
SHEET    3   N 3 PRO H 185  ILE H 189 -1  N  ILE H 189   O  TRP H 176
SHEET    1   A 6 ILE A 324  PHE A 328  0
SHEET    2   A 6 SER A 268  ASN A 274  1  N  LEU A 271   O  TYR A 325
SHEET    3   A 6 SER A 225  ALA A 231  1  N  ILE A 226   O  SER A 268
SHEET    4   A 6 GLU A  39  GLY A  46  1  N  LEU A  43   O  SER A 225
SHEET    5   A 6 ILE A 200  ASP A 205  1  N  ILE A 200   O  LEU A  40
SHEET    6   A 6 ILE A 190  ASP A 195 -1  N  PHE A 194   O  PHE A 201
SHEET    1   B 4 ILE B  58  TRP B  63  0
SHEET    2   B 4 LEU B  69  SER B  74 -1  N  ALA B  73   O  TYR B  59
SHEET    3   B 4 LYS B  78  ASP B  83 -1  N  TRP B  82   O  LEU B  70
SHEET    4   B 4 LYS B  89  PRO B  94 -1  N  ILE B  93   O  LEU B  79
SHEET    1   C 4 VAL B 100  TYR B 105  0
SHEET    2   C 4 TYR B 111  GLY B 116 -1  N  GLY B 115   O  MET B 101
SHEET    3   C 4 CYS B 121  ASN B 125 -1  N  TYR B 124   O  VAL B 112
SHEET    4   C 4 ARG B 134  LEU B 139 -1  N  LEU B 139   O  CYS B 121
SHEET    1   D 4 LEU B 146  PHE B 151  0
SHEET    2   D 4 GLN B 156  SER B 161 -1  N  SER B 160   O  CYS B 148
SHEET    3   D 4 CYS B 166  ASP B 170 -1  N  TRP B 169   O  ILE B 157
SHEET    4   D 4 GLN B 175  PHE B 180 -1  N  PHE B 180   O  CYS B 166
SHEET    1   E 4 VAL B 187  LEU B 192  0
SHEET    2   E 4 LEU B 198  ALA B 203 -1  N  GLY B 202   O  MET B 188
SHEET    3   E 4 ALA B 208  ASP B 212 -1  N  TRP B 211   O  PHE B 199
SHEET    4   E 4 CYS B 218  PHE B 222 -1  N  PHE B 222   O  ALA B 208
SHEET    1   F 4 ILE B 229  PHE B 234  0
SHEET    2   F 4 ALA B 240  SER B 245 -1  N  GLY B 244   O  ASN B 230
SHEET    3   F 4 CYS B 250  ASP B 254 -1  N  PHE B 253   O  PHE B 241
SHEET    4   F 4 GLN B 259  TYR B 264 -1  N  TYR B 264   O  CYS B 250
SHEET    1   G 4 ILE B 273  PHE B 278  0
SHEET    2   G 4 LEU B 284  TYR B 289 -1  N  GLY B 288   O  THR B 274
SHEET    3   G 4 CYS B 294  ASP B 298 -1  N  TRP B 297   O  LEU B 285
SHEET    4   G 4 ARG B 304  LEU B 308 -1  N  LEU B 308   O  CYS B 294
SHEET    1   H 4 ARG B  46  LEU B  51  0
SHEET    2   H 4 LEU B 336  ASN B 340 -1  N  ASN B 340   O  ARG B  46
SHEET    3   H 4 VAL B 327  SER B 331 -1  N  THR B 329   O  LYS B 337
SHEET    4   H 4 VAL B 315  VAL B 320 -1  N  GLY B 319   O  ALA B 328
SSBOND   1 CYS P   64    CYS P   98 
SSBOND   2 CYS P  184    CYS P  254 
SSBOND   3 CYS H   22    CYS H   96 
SSBOND   4 CYS H  159    CYS H  229 
CRYST1  234.080  234.080  234.080  90.00  90.00  90.00 P 1
SCALE1      0.004272  0.000000  0.000000        0.00000
SCALE2      0.000000  0.004272  0.000000        0.00000
SCALE3      0.000000  0.000000  0.004272        0.00000
ATOM      1  N   ASN P  41     110.924 168.140 182.347  1.00207.88           N
ATOM      2  CA  ASN P  41     112.210 167.476 182.172  1.00207.88           C
ATOM      3  C   ASN P  41     112.469 167.213 180.693  1.00207.88           C
ATOM      4  O   ASN P  41     111.535 167.156 179.895  1.00207.88           O
ATOM      5  CB  ASN P  41     112.251 166.170 182.965  1.00207.88           C
ATOM      6  CG  ASN P  41     112.253 166.399 184.464  1.00207.88           C
ATOM      7  OD1 ASN P  41     112.937 167.290 184.967  1.00207.88           O
ATOM      8  ND2 ASN P  41     111.479 165.597 185.186  1.00207.88           N
ATOM      9  N   THR P  42     113.739 167.057 180.328  1.00206.95           N
ATOM     10  CA  THR P  42     114.114 166.839 178.938  1.00206.95           C
ATOM     11  C   THR P  42     114.226 165.348 178.647  1.00206.95           C
ATOM     12  O   THR P  42     114.939 164.623 179.348  1.00206.95           O
ATOM     13  CB  THR P  42     115.438 167.537 178.621  1.00206.95           C
ATOM     14  OG1 THR P  42     116.477 166.996 179.448  1.00206.95           O
ATOM     15  CG2 THR P  42     115.325 169.033 178.871  1.00206.95           C
ATOM     16  N   THR P  43     113.520 164.894 177.610  1.00211.13           N
ATOM     17  CA  THR P  43     113.530 163.498 177.193  1.00211.13           C
ATOM     18  C   THR P  43     113.707 163.424 175.682  1.00211.13           C
ATOM     19  O   THR P  43     113.681 164.436 174.976  1.00211.13           O
ATOM     20  CB  THR P  43     112.237 162.760 177.590  1.00211.13           C
ATOM     21  OG1 THR P  43     111.102 163.442 177.040  1.00211.13           O
ATOM     22  CG2 THR P  43     112.090 162.638 179.106  1.00211.13           C
ATOM     23  N   LEU P  44     113.885 162.202 175.190  1.00214.06           N
ATOM     24  CA  LEU P  44     114.004 161.940 173.764  1.00214.06           C
ATOM     25  C   LEU P  44     112.625 161.780 173.133  1.00214.06           C
ATOM     26  O   LEU P  44     111.678 161.315 173.772  1.00214.06           O
ATOM     27  CB  LEU P  44     114.845 160.689 173.513  1.00214.06           C
ATOM     28  CG  LEU P  44     116.299 160.770 173.986  1.00214.06           C
ATOM     29  CD1 LEU P  44     117.018 159.447 173.765  1.00214.06           C
ATOM     30  CD2 LEU P  44     117.038 161.915 173.308  1.00214.06           C
ATOM     31  N   ASP P  45     112.521 162.172 171.865  1.00215.23           N
ATOM     32  CA  ASP P  45     111.295 161.988 171.103  1.00215.23           C
ATOM     33  C   ASP P  45     111.301 160.614 170.431  1.00215.23           C
ATOM     34  O   ASP P  45     112.129 159.751 170.735  1.00215.23           O
ATOM     35  CB  ASP P  45     111.107 163.130 170.101  1.00215.23           C
ATOM     36  CG  ASP P  45     112.260 163.261 169.106  1.00215.23           C
ATOM     37  OD1 ASP P  45     113.279 162.551 169.229  1.00215.23           O
ATOM     38  OD2 ASP P  45     112.139 164.092 168.180  1.00215.23           O
ATOM     39  N   GLN P  46     110.351 160.396 169.514  1.00212.48           N
ATOM     40  CA  GLN P  46     110.217 159.108 168.840  1.00212.48           C
ATOM     41  C   GLN P  46     111.375 158.806 167.891  1.00212.48           C
ATOM     42  O   GLN P  46     111.539 157.650 167.487  1.00212.48           O
ATOM     43  CB  GLN P  46     108.895 159.058 168.072  1.00212.48           C
ATOM     44  CG  GLN P  46     108.803 160.056 166.927  1.00212.48           C
ATOM     45  CD  GLN P  46     107.457 160.021 166.229  1.00212.48           C
ATOM     46  OE1 GLN P  46     106.589 159.217 166.568  1.00212.48           O
ATOM     47  NE2 GLN P  46     107.279 160.895 165.245  1.00212.48           N
ATOM     48  N   ILE P  47     112.176 159.808 167.525  1.00211.76           N
ATOM     49  CA  ILE P  47     113.298 159.603 166.616  1.00211.76           C
ATOM     50  C   ILE P  47     114.562 159.401 167.445  1.00211.76           C
ATOM     51  O   ILE P  47     115.453 158.629 167.069  1.00211.76           O
ATOM     52  CB  ILE P  47     113.432 160.790 165.640  1.00211.76           C
ATOM     53  CG1 ILE P  47     112.118 161.004 164.886  1.00211.76           C
ATOM     54  CG2 ILE P  47     114.554 160.566 164.632  1.00211.76           C
ATOM     55  CD1 ILE P  47     111.695 159.819 164.042  1.00211.76           C
ATOM     56  N   GLY P  48     114.624 160.046 168.608  1.00210.59           N
ATOM     57  CA  GLY P  48     115.824 159.994 169.420  1.00210.59           C
ATOM     58  C   GLY P  48     116.501 161.334 169.624  1.00210.59           C
ATOM     59  O   GLY P  48     117.653 161.392 170.062  1.00210.59           O
ATOM     60  N   THR P  49     115.803 162.418 169.300  1.00209.86           N
ATOM     61  CA  THR P  49     116.337 163.767 169.428  1.00209.86           C
ATOM     62  C   THR P  49     115.904 164.360 170.765  1.00209.86           C
ATOM     63  O   THR P  49     114.743 164.234 171.164  1.00209.86           O
ATOM     64  CB  THR P  49     115.852 164.641 168.266  1.00209.86           C
ATOM     65  OG1 THR P  49     116.160 163.993 167.026  1.00209.86           O
ATOM     66  CG2 THR P  49     116.541 165.994 168.278  1.00209.86           C
ATOM     67  N   CYS P  50     116.844 165.005 171.454  1.00205.63           N
ATOM     68  CA  CYS P  50     116.562 165.689 172.710  1.00205.63           C
ATOM     69  C   CYS P  50     116.133 167.126 172.443  1.00205.63           C
ATOM     70  O   CYS P  50     116.845 167.881 171.773  1.00205.63           O
ATOM     71  CB  CYS P  50     117.789 165.665 173.623  1.00205.63           C
ATOM     72  SG  CYS P  50     117.532 166.435 175.239  1.00205.63           S
ATOM     73  N   TRP P  51     114.967 167.498 172.968  1.00206.71           N
ATOM     74  CA  TRP P  51     114.379 168.812 172.770  1.00206.71           C
ATOM     75  C   TRP P  51     114.693 169.725 173.949  1.00206.71           C
ATOM     76  O   TRP P  51     114.985 169.252 175.052  1.00206.71           O
ATOM     77  CB  TRP P  51     112.858 168.671 172.614  1.00206.71           C
ATOM     78  CG  TRP P  51     112.432 167.998 171.348  1.00206.71           C
ATOM     79  CD1 TRP P  51     112.216 166.664 171.164  1.00206.71           C
ATOM     80  CD2 TRP P  51     112.129 168.630 170.097  1.00206.71           C
ATOM     81  NE1 TRP P  51     111.822 166.423 169.870  1.00206.71           N
ATOM     82  CE2 TRP P  51     111.758 167.613 169.196  1.00206.71           C
ATOM     83  CE3 TRP P  51     112.147 169.954 169.650  1.00206.71           C
ATOM     84  CZ2 TRP P  51     111.405 167.878 167.874  1.00206.71           C
ATOM     85  CZ3 TRP P  51     111.798 170.216 168.336  1.00206.71           C
ATOM     86  CH2 TRP P  51     111.431 169.183 167.464  1.00206.71           C
ATOM     87  N   PRO P  52     114.644 171.043 173.762  1.00201.70           N
ATOM     88  CA  PRO P  52     114.850 171.954 174.892  1.00201.70           C
ATOM     89  C   PRO P  52     113.585 172.125 175.721  1.00201.70           C
ATOM     90  O   PRO P  52     112.468 171.865 175.271  1.00201.70           O
ATOM     91  CB  PRO P  52     115.249 173.273 174.221  1.00201.70           C
ATOM     92  CG  PRO P  52     114.628 173.207 172.879  1.00201.70           C
ATOM     93  CD  PRO P  52     114.693 171.764 172.474  1.00201.70           C
ATOM     94  N   ARG P  53     113.784 172.581 176.953  1.00197.18           N
ATOM     95  CA  ARG P  53     112.676 173.052 177.778  1.00197.18           C
ATOM     96  C   ARG P  53     112.793 174.551 178.032  1.00197.18           C
ATOM     97  O   ARG P  53     113.762 175.015 178.635  1.00197.18           O
ATOM     98  CB  ARG P  53     112.625 172.301 179.110  1.00197.18           C
ATOM     99  CG  ARG P  53     111.428 172.677 179.971  1.00197.18           C
ATOM    100  CD  ARG P  53     111.389 171.893 181.273  1.00197.18           C
ATOM    101  NE  ARG P  53     110.243 172.275 182.094  1.00197.18           N
ATOM    102  CZ  ARG P  53     109.975 171.764 183.291  1.00197.18           C
ATOM    103  NH1 ARG P  53     110.776 170.849 183.820  1.00197.18           N
ATOM    104  NH2 ARG P  53     108.908 172.173 183.964  1.00197.18           N
ATOM    105  N   GLU P  61     113.509 173.721 169.146  1.00201.27           N
ATOM    106  CA  GLU P  61     113.574 173.738 167.689  1.00201.27           C
ATOM    107  C   GLU P  61     114.629 172.757 167.188  1.00201.27           C
ATOM    108  O   GLU P  61     115.801 172.860 167.549  1.00201.27           O
ATOM    109  CB  GLU P  61     113.879 175.152 167.189  1.00201.27           C
ATOM    110  CG  GLU P  61     113.886 175.291 165.679  1.00201.27           C
ATOM    111  CD  GLU P  61     114.108 176.721 165.223  1.00201.27           C
ATOM    112  OE1 GLU P  61     114.279 177.605 166.088  1.00201.27           O
ATOM    113  OE2 GLU P  61     114.108 176.961 163.997  1.00201.27           O
ATOM    114  N   ARG P  62     114.212 171.805 166.358  1.00197.88           N
ATOM    115  CA  ARG P  62     115.074 170.743 165.856  1.00197.88           C
ATOM    116  C   ARG P  62     114.699 170.442 164.412  1.00197.88           C
ATOM    117  O   ARG P  62     113.533 170.595 164.030  1.00197.88           O
ATOM    118  CB  ARG P  62     114.953 169.455 166.694  1.00197.88           C
ATOM    119  CG  ARG P  62     115.434 169.551 168.138  1.00197.88           C
ATOM    120  CD  ARG P  62     116.935 169.759 168.223  1.00197.88           C
ATOM    121  NE  ARG P  62     117.403 169.743 169.606  1.00197.88           N
ATOM    122  CZ  ARG P  62     117.495 170.821 170.378  1.00197.88           C
ATOM    123  NH1 ARG P  62     117.149 172.011 169.907  1.00197.88           N
ATOM    124  NH2 ARG P  62     117.933 170.709 171.625  1.00197.88           N
ATOM    125  N   PRO P  63     115.665 170.032 163.585  1.00190.09           N
ATOM    126  CA  PRO P  63     115.345 169.664 162.200  1.00190.09           C
ATOM    127  C   PRO P  63     114.521 168.388 162.101  1.00190.09           C
ATOM    128  O   PRO P  63     114.538 167.535 162.992  1.00190.09           O
ATOM    129  CB  PRO P  63     116.724 169.484 161.554  1.00190.09           C
ATOM    130  CG  PRO P  63     117.634 169.174 162.682  1.00190.09           C
ATOM    131  CD  PRO P  63     117.116 169.971 163.841  1.00190.09           C
ATOM    132  N   CYS P  64     113.768 168.289 161.003  1.00188.85           N
ATOM    133  CA  CYS P  64     113.035 167.073 160.681  1.00188.85           C
ATOM    134  C   CYS P  64     114.014 165.924 160.420  1.00188.85           C
ATOM    135  O   CYS P  64     115.155 166.158 160.008  1.00188.85           O
ATOM    136  CB  CYS P  64     112.155 167.305 159.449  1.00188.85           C
ATOM    137  SG  CYS P  64     110.838 168.539 159.643  1.00188.85           S
ATOM    138  N   PRO P  65     113.604 164.674 160.663  1.00184.41           N
ATOM    139  CA  PRO P  65     114.493 163.542 160.366  1.00184.41           C
ATOM    140  C   PRO P  65     114.704 163.348 158.871  1.00184.41           C
ATOM    141  O   PRO P  65     113.884 163.751 158.043  1.00184.41           O
ATOM    142  CB  PRO P  65     113.765 162.343 160.986  1.00184.41           C
ATOM    143  CG  PRO P  65     112.342 162.755 161.057  1.00184.41           C
ATOM    144  CD  PRO P  65     112.366 164.230 161.330  1.00184.41           C
ATOM    145  N   GLU P  66     115.845 162.737 158.537  1.00183.21           N
ATOM    146  CA  GLU P  66     116.177 162.463 157.141  1.00183.21           C
ATOM    147  C   GLU P  66     115.255 161.409 156.539  1.00183.21           C
ATOM    148  O   GLU P  66     114.759 161.572 155.418  1.00183.21           O
ATOM    149  CB  GLU P  66     117.640 162.027 157.024  1.00183.21           C
ATOM    150  CG  GLU P  66     118.658 163.123 157.325  1.00183.21           C
ATOM    151  CD  GLU P  66     118.971 163.255 158.806  1.00183.21           C
ATOM    152  OE1 GLU P  66     118.454 162.443 159.602  1.00183.21           O
ATOM    153  OE2 GLU P  66     119.732 164.175 159.174  1.00183.21           O
ATOM    154  N   TYR P  67     115.008 160.322 157.267  1.00178.61           N
ATOM    155  CA  TYR P  67     114.171 159.239 156.777  1.00178.61           C
ATOM    156  C   TYR P  67     113.162 158.839 157.843  1.00178.61           C
ATOM    157  O   TYR P  67     113.442 158.899 159.043  1.00178.61           O
ATOM    158  CB  TYR P  67     115.000 158.002 156.397  1.00178.61           C
ATOM    159  CG  TYR P  67     115.925 158.183 155.216  1.00178.61           C
ATOM    160  CD1 TYR P  67     115.451 158.078 153.912  1.00178.61           C
ATOM    161  CD2 TYR P  67     117.278 158.442 155.405  1.00178.61           C
ATOM    162  CE1 TYR P  67     116.300 158.235 152.828  1.00178.61           C
ATOM    163  CE2 TYR P  67     118.133 158.601 154.330  1.00178.61           C
ATOM    164  CZ  TYR P  67     117.639 158.497 153.045  1.00178.61           C
ATOM    165  OH  TYR P  67     118.488 158.655 151.974  1.00178.61           O
ATOM    166  N   PHE P  68     111.983 158.427 157.385  1.00182.40           N
ATOM    167  CA  PHE P  68     110.988 157.811 158.258  1.00182.40           C
ATOM    168  C   PHE P  68     110.233 156.786 157.424  1.00182.40           C
ATOM    169  O   PHE P  68     109.536 157.163 156.476  1.00182.40           O
ATOM    170  CB  PHE P  68     110.049 158.855 158.854  1.00182.40           C
ATOM    171  CG  PHE P  68     109.086 158.303 159.865  1.00182.40           C
ATOM    172  CD1 PHE P  68     109.529 157.917 161.119  1.00182.40           C
ATOM    173  CD2 PHE P  68     107.735 158.198 159.573  1.00182.40           C
ATOM    174  CE1 PHE P  68     108.644 157.412 162.059  1.00182.40           C
ATOM    175  CE2 PHE P  68     106.845 157.697 160.510  1.00182.40           C
ATOM    176  CZ  PHE P  68     107.301 157.306 161.753  1.00182.40           C
ATOM    177  N   ASN P  69     110.382 155.506 157.789  1.00185.71           N
ATOM    178  CA  ASN P  69     109.825 154.353 157.066  1.00185.71           C
ATOM    179  C   ASN P  69     110.245 154.329 155.594  1.00185.71           C
ATOM    180  O   ASN P  69     109.465 153.974 154.708  1.00185.71           O
ATOM    181  CB  ASN P  69     108.299 154.295 157.198  1.00185.71           C
ATOM    182  CG  ASN P  69     107.848 153.946 158.602  1.00185.71           C
ATOM    183  OD1 ASN P  69     108.427 153.077 159.253  1.00185.71           O
ATOM    184  ND2 ASN P  69     106.809 154.623 159.075  1.00185.71           N
ATOM    185  N   GLY P  70     111.496 154.714 155.330  1.00180.39           N
ATOM    186  CA  GLY P  70     112.051 154.668 153.993  1.00180.39           C
ATOM    187  C   GLY P  70     111.837 155.900 153.138  1.00180.39           C
ATOM    188  O   GLY P  70     112.469 156.014 152.080  1.00180.39           O
ATOM    189  N   VAL P  71     110.976 156.822 153.552  1.00184.77           N
ATOM    190  CA  VAL P  71     110.656 158.000 152.753  1.00184.77           C
ATOM    191  C   VAL P  71     111.639 159.112 153.100  1.00184.77           C
ATOM    192  O   VAL P  71     111.883 159.391 154.280  1.00184.77           O
ATOM    193  CB  VAL P  71     109.202 158.444 152.997  1.00184.77           C
ATOM    194  CG1 VAL P  71     108.861 159.699 152.200  1.00184.77           C
ATOM    195  CG2 VAL P  71     108.241 157.314 152.659  1.00184.77           C
ATOM    196  N   LYS P  72     112.202 159.751 152.076  1.00186.51           N
ATOM    197  CA  LYS P  72     113.137 160.843 152.299  1.00186.51           C
ATOM    198  C   LYS P  72     112.373 162.132 152.579  1.00186.51           C
ATOM    199  O   LYS P  72     111.272 162.355 152.063  1.00186.51           O
ATOM    200  CB  LYS P  72     114.071 161.017 151.097  1.00186.51           C
ATOM    201  CG  LYS P  72     113.385 161.413 149.795  1.00186.51           C
ATOM    202  CD  LYS P  72     114.379 161.547 148.654  1.00186.51           C
ATOM    203  CE  LYS P  72     113.685 161.971 147.369  1.00186.51           C
ATOM    204  NZ  LYS P  72     114.641 162.111 146.235  1.00186.51           N
ATOM    205  N   TYR P  73     112.977 162.993 153.397  1.00189.88           N
ATOM    206  CA  TYR P  73     112.381 164.259 153.798  1.00189.88           C
ATOM    207  C   TYR P  73     113.337 165.395 153.467  1.00189.88           C
ATOM    208  O   TYR P  73     114.547 165.197 153.326  1.00189.88           O
ATOM    209  CB  TYR P  73     112.063 164.300 155.310  1.00189.88           C
ATOM    210  CG  TYR P  73     110.965 163.368 155.791  1.00189.88           C
ATOM    211  CD1 TYR P  73     110.046 162.820 154.908  1.00189.88           C
ATOM    212  CD2 TYR P  73     110.856 163.032 157.136  1.00189.88           C
ATOM    213  CE1 TYR P  73     109.054 161.965 155.338  1.00189.88           C
ATOM    214  CE2 TYR P  73     109.859 162.180 157.580  1.00189.88           C
ATOM    215  CZ  TYR P  73     108.963 161.648 156.673  1.00189.88           C
ATOM    216  OH  TYR P  73     107.968 160.795 157.090  1.00189.88           O
ATOM    217  N   ASN P  74     112.777 166.596 153.344  1.00184.31           N
ATOM    218  CA  ASN P  74     113.568 167.810 153.183  1.00184.31           C
ATOM    219  C   ASN P  74     113.866 168.368 154.570  1.00184.31           C
ATOM    220  O   ASN P  74     112.975 168.903 155.238  1.00184.31           O
ATOM    221  CB  ASN P  74     112.823 168.828 152.323  1.00184.31           C
ATOM    222  CG  ASN P  74     113.708 169.979 151.867  1.00184.31           C
ATOM    223  OD1 ASN P  74     114.901 170.023 152.166  1.00184.31           O
ATOM    224  ND2 ASN P  74     113.118 170.922 151.141  1.00184.31           N
ATOM    225  N   THR P  75     115.120 168.244 155.002  1.00186.43           N
ATOM    226  CA  THR P  75     115.527 168.590 156.357  1.00186.43           C
ATOM    227  C   THR P  75     115.855 170.070 156.520  1.00186.43           C
ATOM    228  O   THR P  75     116.410 170.454 157.555  1.00186.43           O
ATOM    229  CB  THR P  75     116.733 167.746 156.778  1.00186.43           C
ATOM    230  OG1 THR P  75     117.837 168.016 155.905  1.00186.43           O
ATOM    231  CG2 THR P  75     116.394 166.264 156.714  1.00186.43           C
ATOM    232  N   THR P  76     115.562 170.891 155.506  1.00185.62           N
ATOM    233  CA  THR P  76     115.777 172.332 155.599  1.00185.62           C
ATOM    234  C   THR P  76     114.904 172.955 156.685  1.00185.62           C
ATOM    235  O   THR P  76     115.357 173.829 157.436  1.00185.62           O
ATOM    236  CB  THR P  76     115.501 172.981 154.239  1.00185.62           C
ATOM    237  OG1 THR P  76     116.329 172.368 153.243  1.00185.62           O
ATOM    238  CG2 THR P  76     115.800 174.476 154.268  1.00185.62           C
ATOM    239  N   ARG P  77     113.668 172.484 156.816  1.00189.69           N
ATOM    240  CA  ARG P  77     112.717 173.075 157.743  1.00189.69           C
ATOM    241  C   ARG P  77     112.801 172.381 159.098  1.00189.69           C
ATOM    242  O   ARG P  77     113.170 171.208 159.198  1.00189.69           O
ATOM    243  CB  ARG P  77     111.287 172.989 157.194  1.00189.69           C
ATOM    244  CG  ARG P  77     110.869 174.141 156.263  1.00189.69           C
ATOM    245  CD  ARG P  77     111.521 174.050 154.885  1.00189.69           C
ATOM    246  NE  ARG P  77     111.058 175.080 153.961  1.00189.69           N
ATOM    247  CZ  ARG P  77     111.578 175.280 152.754  1.00189.69           C
ATOM    248  NH1 ARG P  77     112.579 174.520 152.328  1.00189.69           N
ATOM    249  NH2 ARG P  77     111.102 176.240 151.973  1.00189.69           N
ATOM    250  N   ASN P  78     112.452 173.125 160.142  1.00199.15           N
ATOM    251  CA  ASN P  78     112.514 172.648 161.515  1.00199.15           C
ATOM    252  C   ASN P  78     111.131 172.277 162.036  1.00199.15           C
ATOM    253  O   ASN P  78     110.123 172.889 161.675  1.00199.15           O
ATOM    254  CB  ASN P  78     113.133 173.710 162.425  1.00199.15           C
ATOM    255  CG  ASN P  78     114.602 173.944 162.136  1.00199.15           C
ATOM    256  OD1 ASN P  78     115.359 173.004 161.901  1.00199.15           O
ATOM    257  ND2 ASN P  78     115.013 175.206 162.154  1.00199.15           N
ATOM    258  N   ALA P  79     111.099 171.270 162.902  1.00205.14           N
ATOM    259  CA  ALA P  79     109.909 170.952 163.675  1.00205.14           C
ATOM    260  C   ALA P  79     109.916 171.743 164.980  1.00205.14           C
ATOM    261  O   ALA P  79     110.957 172.220 165.438  1.00205.14           O
ATOM    262  CB  ALA P  79     109.830 169.453 163.963  1.00205.14           C
ATOM    263  N   TYR P  80     108.740 171.841 165.600  1.00211.07           N
ATOM    264  CA  TYR P  80     108.547 172.626 166.812  1.00211.07           C
ATOM    265  C   TYR P  80     107.859 171.777 167.868  1.00211.07           C
ATOM    266  O   TYR P  80     107.011 170.939 167.547  1.00211.07           O
ATOM    267  CB  TYR P  80     107.673 173.870 166.546  1.00211.07           C
ATOM    268  CG  TYR P  80     108.286 174.972 165.703  1.00211.07           C
ATOM    269  CD1 TYR P  80     109.662 175.095 165.556  1.00211.07           C
ATOM    270  CD2 TYR P  80     107.473 175.888 165.042  1.00211.07           C
ATOM    271  CE1 TYR P  80     110.213 176.102 164.779  1.00211.07           C
ATOM    272  CE2 TYR P  80     108.013 176.897 164.264  1.00211.07           C
ATOM    273  CZ  TYR P  80     109.383 176.999 164.136  1.00211.07           C
ATOM    274  OH  TYR P  80     109.923 178.002 163.364  1.00211.07           O
ATOM    275  N   ARG P  81     108.234 171.987 169.127  1.00211.10           N
ATOM    276  CA  ARG P  81     107.620 171.293 170.250  1.00211.10           C
ATOM    277  C   ARG P  81     106.666 172.237 170.972  1.00211.10           C
ATOM    278  O   ARG P  81     107.030 173.376 171.283  1.00211.10           O
ATOM    279  CB  ARG P  81     108.684 170.765 171.215  1.00211.10           C
ATOM    280  CG  ARG P  81     108.120 170.043 172.428  1.00211.10           C
ATOM    281  CD  ARG P  81     107.356 168.801 172.003  1.00211.10           C
ATOM    282  NE  ARG P  81     106.809 168.064 173.137  1.00211.10           N
ATOM    283  CZ  ARG P  81     107.438 167.070 173.754  1.00211.10           C
ATOM    284  NH1 ARG P  81     108.639 166.687 173.341  1.00211.10           N
ATOM    285  NH2 ARG P  81     106.865 166.453 174.778  1.00211.10           N
ATOM    286  N   GLU P  82     105.452 171.763 171.234  1.00213.56           N
ATOM    287  CA  GLU P  82     104.472 172.553 171.962  1.00213.56           C
ATOM    288  C   GLU P  82     104.711 172.455 173.464  1.00213.56           C
ATOM    289  O   GLU P  82     105.186 171.437 173.975  1.00213.56           O
ATOM    290  CB  GLU P  82     103.052 172.098 171.627  1.00213.56           C
ATOM    291  CG  GLU P  82     102.644 172.347 170.183  1.00213.56           C
ATOM    292  CD  GLU P  82     102.509 173.823 169.857  1.00213.56           C
ATOM    293  OE1 GLU P  82     102.114 174.601 170.752  1.00213.56           O
ATOM    294  OE2 GLU P  82     102.799 174.207 168.704  1.00213.56           O
ATOM    295  N   CYS P  83     104.376 173.530 174.171  1.00218.68           N
ATOM    296  CA  CYS P  83     104.497 173.583 175.618  1.00218.68           C
ATOM    297  C   CYS P  83     103.151 173.943 176.234  1.00218.68           C
ATOM    298  O   CYS P  83     102.287 174.541 175.588  1.00218.68           O
ATOM    299  CB  CYS P  83     105.563 174.597 176.054  1.00218.68           C
ATOM    300  SG  CYS P  83     107.249 174.162 175.569  1.00218.68           S
ATOM    301  N   LEU P  84     102.983 173.570 177.499  1.00214.74           N
ATOM    302  CA  LEU P  84     101.737 173.830 178.210  1.00214.74           C
ATOM    303  C   LEU P  84     101.662 175.281 178.673  1.00214.74           C
ATOM    304  O   LEU P  84     102.617 175.813 179.239  1.00214.74           O
ATOM    305  CB  LEU P  84     101.590 172.885 179.406  1.00214.74           C
ATOM    306  CG  LEU P  84     101.394 171.403 179.081  1.00214.74           C
ATOM    307  CD1 LEU P  84     101.396 170.568 180.351  1.00214.74           C
ATOM    308  CD2 LEU P  84     100.106 171.193 178.302  1.00214.74           C
ATOM    309  N   THR P  88     106.738 173.068 181.315  1.00204.91           N
ATOM    310  CA  THR P  88     106.280 171.690 181.192  1.00204.91           C
ATOM    311  C   THR P  88     105.865 171.425 179.745  1.00204.91           C
ATOM    312  O   THR P  88     105.160 172.231 179.138  1.00204.91           O
ATOM    313  CB  THR P  88     105.101 171.405 182.154  1.00204.91           C
ATOM    314  OG1 THR P  88     105.494 171.719 183.495  1.00204.91           O
ATOM    315  CG2 THR P  88     104.687 169.940 182.102  1.00204.91           C
ATOM    316  N   TRP P  89     106.306 170.295 179.197  1.00211.88           N
ATOM    317  CA  TRP P  89     106.040 169.972 177.804  1.00211.88           C
ATOM    318  C   TRP P  89     104.604 169.505 177.610  1.00211.88           C
ATOM    319  O   TRP P  89     104.012 168.859 178.480  1.00211.88           O
ATOM    320  CB  TRP P  89     106.993 168.886 177.307  1.00211.88           C
ATOM    321  CG  TRP P  89     108.407 169.334 177.129  1.00211.88           C
ATOM    322  CD1 TRP P  89     108.893 170.601 177.268  1.00211.88           C
ATOM    323  CD2 TRP P  89     109.518 168.517 176.749  1.00211.88           C
ATOM    324  NE1 TRP P  89     110.243 170.620 177.011  1.00211.88           N
ATOM    325  CE2 TRP P  89     110.651 169.352 176.689  1.00211.88           C
ATOM    326  CE3 TRP P  89     109.667 167.157 176.461  1.00211.88           C
ATOM    327  CZ2 TRP P  89     111.914 168.872 176.351  1.00211.88           C
ATOM    328  CZ3 TRP P  89     110.920 166.682 176.124  1.00211.88           C
ATOM    329  CH2 TRP P  89     112.027 167.538 176.071  1.00211.88           C
ATOM    330  N   ALA P  90     104.047 169.837 176.450  1.00213.38           N
ATOM    331  CA  ALA P  90     102.795 169.248 176.006  1.00213.38           C
ATOM    332  C   ALA P  90     103.067 167.963 175.230  1.00213.38           C
ATOM    333  O   ALA P  90     104.170 167.732 174.729  1.00213.38           O
ATOM    334  CB  ALA P  90     102.009 170.232 175.140  1.00213.38           C
ATOM    335  N   SER P  91     102.037 167.118 175.139  1.00215.45           N
ATOM    336  CA  SER P  91     102.168 165.868 174.399  1.00215.45           C
ATOM    337  C   SER P  91     102.202 166.068 172.888  1.00215.45           C
ATOM    338  O   SER P  91     102.627 165.157 172.169  1.00215.45           O
ATOM    339  CB  SER P  91     101.025 164.920 174.767  1.00215.45           C
ATOM    340  OG  SER P  91      99.778 165.428 174.327  1.00215.45           O
ATOM    341  N   LYS P  92     101.771 167.224 172.390  1.00210.87           N
ATOM    342  CA  LYS P  92     101.685 167.454 170.954  1.00210.87           C
ATOM    343  C   LYS P  92     103.017 167.968 170.425  1.00210.87           C
ATOM    344  O   LYS P  92     103.589 168.915 170.975  1.00210.87           O
ATOM    345  CB  LYS P  92     100.565 168.445 170.633  1.00210.87           C
ATOM    346  CG  LYS P  92     100.388 168.722 169.148  1.00210.87           C
ATOM    347  CD  LYS P  92      99.848 167.504 168.420  1.00210.87           C
ATOM    348  CE  LYS P  92      99.575 167.811 166.957  1.00210.87           C
ATOM    349  NZ  LYS P  92      99.103 166.607 166.218  1.00210.87           N
ATOM    350  N   ILE P  93     103.506 167.338 169.360  1.00205.93           N
ATOM    351  CA  ILE P  93     104.690 167.782 168.635  1.00205.93           C
ATOM    352  C   ILE P  93     104.235 168.254 167.260  1.00205.93           C
ATOM    353  O   ILE P  93     103.512 167.533 166.560  1.00205.93           O
ATOM    354  CB  ILE P  93     105.747 166.672 168.527  1.00205.93           C
ATOM    355  CG1 ILE P  93     105.992 166.046 169.896  1.00205.93           C
ATOM    356  CG2 ILE P  93     107.065 167.264 168.084  1.00205.93           C
ATOM    357  CD1 ILE P  93     106.831 164.791 169.854  1.00205.93           C
ATOM    358  N   ASN P  94     104.661 169.453 166.869  1.00206.41           N
ATOM    359  CA  ASN P  94     104.208 170.072 165.625  1.00206.41           C
ATOM    360  C   ASN P  94     105.038 169.534 164.463  1.00206.41           C
ATOM    361  O   ASN P  94     106.207 169.897 164.300  1.00206.41           O
ATOM    362  CB  ASN P  94     104.313 171.594 165.717  1.00206.41           C
ATOM    363  CG  ASN P  94     103.556 172.310 164.603  1.00206.41           C
ATOM    364  OD1 ASN P  94     102.921 171.682 163.754  1.00206.41           O
ATOM    365  ND2 ASN P  94     103.625 173.636 164.605  1.00206.41           N
ATOM    366  N   TYR P  95     104.428 168.662 163.659  1.00203.45           N
ATOM    367  CA  TYR P  95     105.071 168.038 162.510  1.00203.45           C
ATOM    368  C   TYR P  95     104.613 168.636 161.186  1.00203.45           C
ATOM    369  O   TYR P  95     104.840 168.026 160.135  1.00203.45           O
ATOM    370  CB  TYR P  95     104.776 166.536 162.500  1.00203.45           C
ATOM    371  CG  TYR P  95     105.490 165.714 163.543  1.00203.45           C
ATOM    372  CD1 TYR P  95     106.688 166.142 164.106  1.00203.45           C
ATOM    373  CD2 TYR P  95     104.943 164.513 163.989  1.00203.45           C
ATOM    374  CE1 TYR P  95     107.339 165.374 165.062  1.00203.45           C
ATOM    375  CE2 TYR P  95     105.578 163.749 164.946  1.00203.45           C
ATOM    376  CZ  TYR P  95     106.774 164.182 165.478  1.00203.45           C
ATOM    377  OH  TYR P  95     107.399 163.419 166.437  1.00203.45           O
ATOM    378  N   SER P  96     103.948 169.797 161.217  1.00193.87           N
ATOM    379  CA  SER P  96     103.406 170.419 160.011  1.00193.87           C
ATOM    380  C   SER P  96     104.481 170.866 159.024  1.00193.87           C
ATOM    381  O   SER P  96     104.181 171.029 157.837  1.00193.87           O
ATOM    382  CB  SER P  96     102.532 171.615 160.389  1.00193.87           C
ATOM    383  OG  SER P  96     103.310 172.647 160.969  1.00193.87           O
ATOM    384  N   GLN P  97     105.718 171.070 159.481  1.00192.87           N
ATOM    385  CA  GLN P  97     106.802 171.448 158.582  1.00192.87           C
ATOM    386  C   GLN P  97     107.458 170.256 157.898  1.00192.87           C
ATOM    387  O   GLN P  97     108.114 170.439 156.866  1.00192.87           O
ATOM    388  CB  GLN P  97     107.865 172.252 159.336  1.00192.87           C
ATOM    389  CG  GLN P  97     107.413 173.632 159.801  1.00192.87           C
ATOM    390  CD  GLN P  97     106.691 173.600 161.135  1.00192.87           C
ATOM    391  OE1 GLN P  97     106.783 172.624 161.879  1.00192.87           O
ATOM    392  NE2 GLN P  97     105.965 174.668 161.443  1.00192.87           N
ATOM    393  N   CYS P  98     107.302 169.046 158.436  1.00195.18           N
ATOM    394  CA  CYS P  98     108.057 167.886 157.959  1.00195.18           C
ATOM    395  C   CYS P  98     107.300 167.233 156.800  1.00195.18           C
ATOM    396  O   CYS P  98     106.764 166.128 156.897  1.00195.18           O
ATOM    397  CB  CYS P  98     108.300 166.901 159.096  1.00195.18           C
ATOM    398  SG  CYS P  98     109.297 167.513 160.487  1.00195.18           S
ATOM    399  N   GLU P  99     107.265 167.953 155.683  1.00191.50           N
ATOM    400  CA  GLU P  99     106.575 167.475 154.490  1.00191.50           C
ATOM    401  C   GLU P  99     107.436 166.454 153.752  1.00191.50           C
ATOM    402  O   GLU P  99     108.611 166.724 153.483  1.00191.50           O
ATOM    403  CB  GLU P  99     106.238 168.640 153.563  1.00191.50           C
ATOM    404  CG  GLU P  99     105.488 168.244 152.298  1.00191.50           C
ATOM    405  CD  GLU P  99     104.077 167.749 152.570  1.00191.50           C
ATOM    406  OE1 GLU P  99     103.467 168.179 153.572  1.00191.50           O
ATOM    407  OE2 GLU P  99     103.578 166.921 151.778  1.00191.50           O
ATOM    408  N   PRO P 100     106.899 165.277 153.431  1.00184.30           N
ATOM    409  CA  PRO P 100     107.663 164.307 152.639  1.00184.30           C
ATOM    410  C   PRO P 100     107.848 164.761 151.200  1.00184.30           C
ATOM    411  O   PRO P 100     107.011 165.463 150.627  1.00184.30           O
ATOM    412  CB  PRO P 100     106.809 163.037 152.716  1.00184.30           C
ATOM    413  CG  PRO P 100     105.433 163.529 152.965  1.00184.30           C
ATOM    414  CD  PRO P 100     105.576 164.758 153.815  1.00184.30           C
ATOM    415  N   ILE P 101     108.969 164.345 150.617  1.00179.69           N
ATOM    416  CA  ILE P 101     109.338 164.692 149.250  1.00179.69           C
ATOM    417  C   ILE P 101     109.203 163.444 148.390  1.00179.69           C
ATOM    418  O   ILE P 101     109.767 162.393 148.718  1.00179.69           O
ATOM    419  CB  ILE P 101     110.767 165.261 149.181  1.00179.69           C
ATOM    420  CG1 ILE P 101     110.889 166.503 150.067  1.00179.69           C
ATOM    421  CG2 ILE P 101     111.149 165.592 147.745  1.00179.69           C
ATOM    422  CD1 ILE P 101     109.977 167.640 149.659  1.00179.69           C
ATOM    423  N   LEU P 102     108.459 163.559 147.294  1.00185.27           N
ATOM    424  CA  LEU P 102     108.319 162.487 146.321  1.00185.27           C
ATOM    425  C   LEU P 102     108.995 162.869 145.011  1.00185.27           C
ATOM    426  O   LEU P 102     109.203 164.051 144.720  1.00185.27           O
ATOM    427  CB  LEU P 102     106.843 162.163 146.069  1.00185.27           C
ATOM    428  CG  LEU P 102     106.070 161.574 147.250  1.00185.27           C
ATOM    429  CD1 LEU P 102     104.593 161.432 146.912  1.00185.27           C
ATOM    430  CD2 LEU P 102     106.660 160.234 147.664  1.00185.27           C
ATOM    431  N   ASP P 103     109.338 161.851 144.222  1.00191.52           N
ATOM    432  CA  ASP P 103     109.997 162.033 142.935  1.00191.52           C
ATOM    433  C   ASP P 103     109.061 161.761 141.761  1.00191.52           C
ATOM    434  O   ASP P 103     109.517 161.367 140.682  1.00191.52           O
ATOM    435  CB  ASP P 103     111.237 161.143 142.845  1.00191.52           C
ATOM    436  CG  ASP P 103     112.340 161.583 143.788  1.00191.52           C
ATOM    437  OD1 ASP P 103     112.417 162.792 144.090  1.00191.52           O
ATOM    438  OD2 ASP P 103     113.131 160.721 144.225  1.00191.52           O
ATOM    439  N   ASP P 104     107.760 161.966 141.949  1.00196.05           N
ATOM    440  CA  ASP P 104     106.773 161.711 140.909  1.00196.05           C
ATOM    441  C   ASP P 104     106.556 162.895 139.973  1.00196.05           C
ATOM    442  O   ASP P 104     105.673 162.829 139.112  1.00196.05           O
ATOM    443  CB  ASP P 104     105.437 161.292 141.541  1.00196.05           C
ATOM    444  CG  ASP P 104     104.912 162.305 142.552  1.00196.05           C
ATOM    445  OD1 ASP P 104     105.627 163.276 142.880  1.00196.05           O
ATOM    446  OD2 ASP P 104     103.768 162.128 143.019  1.00196.05           O
ATOM    447  N   LYS P 105     107.330 163.972 140.121  1.00198.76           N
ATOM    448  CA  LYS P 105     107.175 165.116 139.228  1.00198.76           C
ATOM    449  C   LYS P 105     107.778 164.832 137.857  1.00198.76           C
ATOM    450  O   LYS P 105     107.244 165.274 136.833  1.00198.76           O
ATOM    451  CB  LYS P 105     107.812 166.358 139.852  1.00198.76           C
ATOM    452  CG  LYS P 105     107.090 166.864 141.091  1.00198.76           C
ATOM    453  CD  LYS P 105     107.757 168.110 141.650  1.00198.76           C
ATOM    454  CE  LYS P 105     107.049 168.602 142.902  1.00198.76           C
ATOM    455  NZ  LYS P 105     107.701 169.816 143.468  1.00198.76           N
ATOM    456  N   GLN P 106     108.887 164.096 137.817  1.00191.90           N
ATOM    457  CA  GLN P 106     109.546 163.719 136.568  1.00191.90           C
ATOM    458  C   GLN P 106     109.212 162.255 136.295  1.00191.90           C
ATOM    459  O   GLN P 106     109.881 161.344 136.784  1.00191.90           O
ATOM    460  CB  GLN P 106     111.049 163.953 136.652  1.00191.90           C
ATOM    461  CG  GLN P 106     111.439 165.410 136.844  1.00191.90           C
ATOM    462  CD  GLN P 106     111.083 166.270 135.648  1.00191.90           C
ATOM    463  OE1 GLN P 106     111.220 165.845 134.501  1.00191.90           O
ATOM    464  NE2 GLN P 106     110.620 167.487 135.911  1.00191.90           N
ATOM    465  N   ARG P 107     108.163 162.032 135.506  1.00176.55           N
ATOM    466  CA  ARG P 107     107.614 160.700 135.309  1.00176.55           C
ATOM    467  C   ARG P 107     107.259 160.503 133.842  1.00176.55           C
ATOM    468  O   ARG P 107     107.045 161.462 133.095  1.00176.55           O
ATOM    469  CB  ARG P 107     106.376 160.462 136.186  1.00176.55           C
ATOM    470  CG  ARG P 107     105.179 161.327 135.821  1.00176.55           C
ATOM    471  CD  ARG P 107     104.018 161.113 136.777  1.00176.55           C
ATOM    472  NE  ARG P 107     102.842 161.886 136.387  1.00176.55           N
ATOM    473  CZ  ARG P 107     102.615 163.141 136.758  1.00176.55           C
ATOM    474  NH1 ARG P 107     103.484 163.774 137.536  1.00176.55           N
ATOM    475  NH2 ARG P 107     101.517 163.766 136.354  1.00176.55           N
ATOM    476  N   LYS P 108     107.213 159.239 133.436  1.00163.25           N
ATOM    477  CA  LYS P 108     106.681 158.844 132.141  1.00163.25           C
ATOM    478  C   LYS P 108     105.300 158.218 132.309  1.00163.25           C
ATOM    479  O   LYS P 108     104.863 157.905 133.420  1.00163.25           O
ATOM    480  CB  LYS P 108     107.636 157.873 131.441  1.00163.25           C
ATOM    481  CG  LYS P 108     109.008 158.460 131.155  1.00163.25           C
ATOM    482  CD  LYS P 108     108.925 159.580 130.130  1.00163.25           C
ATOM    483  CE  LYS P 108     110.304 160.119 129.786  1.00163.25           C
ATOM    484  NZ  LYS P 108     110.237 161.245 128.815  1.00163.25           N
ATOM    485  N   TYR P 109     104.601 158.071 131.182  1.00161.49           N
ATOM    486  CA  TYR P 109     103.239 157.542 131.176  1.00161.49           C
ATOM    487  C   TYR P 109     103.226 156.076 131.604  1.00161.49           C
ATOM    488  O   TYR P 109     103.795 155.217 130.924  1.00161.49           O
ATOM    489  CB  TYR P 109     102.624 157.696 129.787  1.00161.49           C
ATOM    490  CG  TYR P 109     102.327 159.125 129.371  1.00161.49           C
ATOM    491  CD1 TYR P 109     102.254 160.150 130.310  1.00161.49           C
ATOM    492  CD2 TYR P 109     102.125 159.447 128.033  1.00161.49           C
ATOM    493  CE1 TYR P 109     101.985 161.455 129.927  1.00161.49           C
ATOM    494  CE2 TYR P 109     101.856 160.748 127.640  1.00161.49           C
ATOM    495  CZ  TYR P 109     101.788 161.746 128.592  1.00161.49           C
ATOM    496  OH  TYR P 109     101.521 163.041 128.209  1.00161.49           O
ATOM    497  N   ASP P 110     102.567 155.796 132.730  1.00165.87           N
ATOM    498  CA  ASP P 110     102.545 154.449 133.291  1.00165.87           C
ATOM    499  C   ASP P 110     101.585 153.524 132.547  1.00165.87           C
ATOM    500  O   ASP P 110     101.852 152.319 132.430  1.00165.87           O
ATOM    501  CB  ASP P 110     102.203 154.509 134.783  1.00165.87           C
ATOM    502  CG  ASP P 110     100.910 155.260 135.069  1.00165.87           C
ATOM    503  OD1 ASP P 110     100.319 155.844 134.135  1.00165.87           O
ATOM    504  OD2 ASP P 110     100.481 155.263 136.242  1.00165.87           O
ATOM    505  N   LEU P 111     100.437 154.067 132.111  1.00165.62           N
ATOM    506  CA  LEU P 111      99.414 153.290 131.409  1.00165.62           C
ATOM    507  C   LEU P 111      99.955 152.635 130.143  1.00165.62           C
ATOM    508  O   LEU P 111      99.636 151.476 129.855  1.00165.62           O
ATOM    509  CB  LEU P 111      98.221 154.188 131.078  1.00165.62           C
ATOM    510  CG  LEU P 111      97.027 153.520 130.394  1.00165.62           C
ATOM    511  CD1 LEU P 111      96.419 152.455 131.294  1.00165.62           C
ATOM    512  CD2 LEU P 111      95.984 154.553 130.000  1.00165.62           C
ATOM    513  N   HIS P 112     100.796 153.349 129.391  1.00162.20           N
ATOM    514  CA  HIS P 112     101.337 152.797 128.153  1.00162.20           C
ATOM    515  C   HIS P 112     102.337 151.683 128.438  1.00162.20           C
ATOM    516  O   HIS P 112     102.431 150.717 127.670  1.00162.20           O
ATOM    517  CB  HIS P 112     101.979 153.905 127.322  1.00162.20           C
ATOM    518  CG  HIS P 112     101.004 154.919 126.811  1.00162.20           C
ATOM    519  ND1 HIS P 112     100.647 156.039 127.532  1.00162.20           N
ATOM    520  CD2 HIS P 112     100.311 154.984 125.650  1.00162.20           C
ATOM    521  CE1 HIS P 112      99.777 156.749 126.836  1.00162.20           C
ATOM    522  NE2 HIS P 112      99.556 156.130 125.690  1.00162.20           N
ATOM    523  N   TYR P 113     103.025 151.759 129.575  1.00154.27           N
ATOM    524  CA  TYR P 113     103.953 150.708 129.963  1.00154.27           C
ATOM    525  C   TYR P 113     103.210 149.482 130.475  1.00154.27           C
ATOM    526  O   TYR P 113     103.645 148.352 130.227  1.00154.27           O
ATOM    527  CB  TYR P 113     104.902 151.238 131.038  1.00154.27           C
ATOM    528  CG  TYR P 113     105.856 152.303 130.547  1.00154.27           C
ATOM    529  CD1 TYR P 113     106.260 152.348 129.217  1.00154.27           C
ATOM    530  CD2 TYR P 113     106.305 153.304 131.402  1.00154.27           C
ATOM    531  CE1 TYR P 113     107.126 153.331 128.766  1.00154.27           C
ATOM    532  CE2 TYR P 113     107.153 154.301 130.952  1.00154.27           C
ATOM    533  CZ  TYR P 113     107.565 154.305 129.637  1.00154.27           C
ATOM    534  OH  TYR P 113     108.416 155.289 129.191  1.00154.27           O
ATOM    535  N   ARG P 114     102.077 149.687 131.154  1.00160.18           N
ATOM    536  CA  ARG P 114     101.207 148.567 131.511  1.00160.18           C
ATOM    537  C   ARG P 114     100.602 147.903 130.276  1.00160.18           C
ATOM    538  O   ARG P 114     100.456 146.675 130.239  1.00160.18           O
ATOM    539  CB  ARG P 114     100.106 149.036 132.461  1.00160.18           C
ATOM    540  CG  ARG P 114     100.602 149.400 133.850  1.00160.18           C
ATOM    541  CD  ARG P 114      99.443 149.580 134.820  1.00160.18           C
ATOM    542  NE  ARG P 114      98.590 150.711 134.470  1.00160.18           N
ATOM    543  CZ  ARG P 114      98.780 151.950 134.911  1.00160.18           C
ATOM    544  NH1 ARG P 114      99.794 152.214 135.722  1.00160.18           N
ATOM    545  NH2 ARG P 114      97.956 152.923 134.546  1.00160.18           N
ATOM    546  N   ILE P 115     100.247 148.698 129.258  1.00159.56           N
ATOM    547  CA  ILE P 115      99.753 148.143 127.994  1.00159.56           C
ATOM    548  C   ILE P 115     100.836 147.319 127.305  1.00159.56           C
ATOM    549  O   ILE P 115     100.572 146.213 126.814  1.00159.56           O
ATOM    550  CB  ILE P 115      99.218 149.270 127.085  1.00159.56           C
ATOM    551  CG1 ILE P 115      97.911 149.836 127.642  1.00159.56           C
ATOM    552  CG2 ILE P 115      99.008 148.795 125.647  1.00159.56           C
ATOM    553  CD1 ILE P 115      97.455 151.097 126.948  1.00159.56           C
ATOM    554  N   ALA P 116     102.067 147.847 127.260  1.00156.15           N
ATOM    555  CA  ALA P 116     103.205 147.104 126.718  1.00156.15           C
ATOM    556  C   ALA P 116     103.454 145.807 127.487  1.00156.15           C
ATOM    557  O   ALA P 116     103.779 144.775 126.887  1.00156.15           O
ATOM    558  CB  ALA P 116     104.456 147.981 126.727  1.00156.15           C
ATOM    559  N   LEU P 117     103.302 145.847 128.815  1.00155.15           N
ATOM    560  CA  LEU P 117     103.431 144.646 129.639  1.00155.15           C
ATOM    561  C   LEU P 117     102.360 143.604 129.315  1.00155.15           C
ATOM    562  O   LEU P 117     102.663 142.407 129.239  1.00155.15           O
ATOM    563  CB  LEU P 117     103.374 145.028 131.118  1.00155.15           C
ATOM    564  CG  LEU P 117     103.573 143.901 132.132  1.00155.15           C
ATOM    565  CD1 LEU P 117     104.966 143.299 132.009  1.00155.15           C
ATOM    566  CD2 LEU P 117     103.322 144.403 133.545  1.00155.15           C
ATOM    567  N   VAL P 118     101.102 144.033 129.155  1.00158.81           N
ATOM    568  CA  VAL P 118     100.021 143.111 128.788  1.00158.81           C
ATOM    569  C   VAL P 118     100.258 142.504 127.403  1.00158.81           C
ATOM    570  O   VAL P 118     100.045 141.299 127.192  1.00158.81           O
ATOM    571  CB  VAL P 118      98.658 143.831 128.881  1.00158.81           C
ATOM    572  CG1 VAL P 118      97.528 142.980 128.312  1.00158.81           C
ATOM    573  CG2 VAL P 118      98.345 144.171 130.327  1.00158.81           C
ATOM    574  N   VAL P 119     100.707 143.328 126.445  1.00160.19           N
ATOM    575  CA  VAL P 119     101.038 142.847 125.100  1.00160.19           C
ATOM    576  C   VAL P 119     102.168 141.821 125.148  1.00160.19           C
ATOM    577  O   VAL P 119     102.106 140.779 124.481  1.00160.19           O
ATOM    578  CB  VAL P 119     101.373 144.039 124.178  1.00160.19           C
ATOM    579  CG1 VAL P 119     101.984 143.576 122.861  1.00160.19           C
ATOM    580  CG2 VAL P 119     100.115 144.836 123.882  1.00160.19           C
ATOM    581  N   ASN P 120     103.199 142.086 125.959  1.00152.33           N
ATOM    582  CA  ASN P 120     104.289 141.129 126.137  1.00152.33           C
ATOM    583  C   ASN P 120     103.811 139.834 126.787  1.00152.33           C
ATOM    584  O   ASN P 120     104.245 138.747 126.390  1.00152.33           O
ATOM    585  CB  ASN P 120     105.411 141.755 126.965  1.00152.33           C
ATOM    586  CG  ASN P 120     106.203 142.788 126.187  1.00152.33           C
ATOM    587  OD1 ASN P 120     106.537 142.582 125.021  1.00152.33           O
ATOM    588  ND2 ASN P 120     106.504 143.910 126.831  1.00152.33           N
ATOM    589  N   TYR P 121     102.923 139.934 127.785  1.00153.19           N
ATOM    590  CA  TYR P 121     102.339 138.753 128.422  1.00153.19           C
ATOM    591  C   TYR P 121     101.594 137.880 127.417  1.00153.19           C
ATOM    592  O   TYR P 121     101.823 136.665 127.348  1.00153.19           O
ATOM    593  CB  TYR P 121     101.403 139.191 129.551  1.00153.19           C
ATOM    594  CG  TYR P 121     100.717 138.057 130.285  1.00153.19           C
ATOM    595  CD1 TYR P 121     101.407 137.283 131.212  1.00153.19           C
ATOM    596  CD2 TYR P 121      99.374 137.772 130.060  1.00153.19           C
ATOM    597  CE1 TYR P 121     100.779 136.249 131.889  1.00153.19           C
ATOM    598  CE2 TYR P 121      98.738 136.741 130.731  1.00153.19           C
ATOM    599  CZ  TYR P 121      99.445 135.983 131.645  1.00153.19           C
ATOM    600  OH  TYR P 121      98.817 134.957 132.316  1.00153.19           O
ATOM    601  N   LEU P 122     100.737 138.498 126.596  1.00156.07           N
ATOM    602  CA  LEU P 122      99.962 137.754 125.603  1.00156.07           C
ATOM    603  C   LEU P 122     100.858 137.141 124.532  1.00156.07           C
ATOM    604  O   LEU P 122     100.698 135.959 124.181  1.00156.07           O
ATOM    605  CB  LEU P 122      98.925 138.669 124.954  1.00156.07           C
ATOM    606  CG  LEU P 122      97.790 139.186 125.835  1.00156.07           C
ATOM    607  CD1 LEU P 122      96.928 140.190 125.078  1.00156.07           C
ATOM    608  CD2 LEU P 122      96.954 138.022 126.336  1.00156.07           C
ATOM    609  N   GLY P 123     101.830 137.920 124.041  1.00154.04           N
ATOM    610  CA  GLY P 123     102.737 137.432 123.014  1.00154.04           C
ATOM    611  C   GLY P 123     103.608 136.287 123.486  1.00154.04           C
ATOM    612  O   GLY P 123     103.723 135.265 122.808  1.00154.04           O
ATOM    613  N   HIS P 124     104.233 136.443 124.655  1.00153.18           N
ATOM    614  CA  HIS P 124     105.081 135.384 125.182  1.00153.18           C
ATOM    615  C   HIS P 124     104.274 134.151 125.575  1.00153.18           C
ATOM    616  O   HIS P 124     104.777 133.039 125.429  1.00153.18           O
ATOM    617  CB  HIS P 124     105.925 135.893 126.343  1.00153.18           C
ATOM    618  CG  HIS P 124     107.043 136.799 125.921  1.00153.18           C
ATOM    619  ND1 HIS P 124     108.150 136.343 125.236  1.00153.18           N
ATOM    620  CD2 HIS P 124     107.232 138.128 126.098  1.00153.18           C
ATOM    621  CE1 HIS P 124     108.965 137.355 125.002  1.00153.18           C
ATOM    622  NE2 HIS P 124     108.430 138.450 125.511  1.00153.18           N
ATOM    623  N   CYS P 125     103.036 134.314 126.064  1.00156.47           N
ATOM    624  CA  CYS P 125     102.218 133.148 126.396  1.00156.47           C
ATOM    625  C   CYS P 125     101.829 132.354 125.149  1.00156.47           C
ATOM    626  O   CYS P 125     101.934 131.115 125.139  1.00156.47           O
ATOM    627  CB  CYS P 125     100.970 133.584 127.161  1.00156.47           C
ATOM    628  SG  CYS P 125      99.914 132.220 127.699  1.00156.47           S
ATOM    629  N   VAL P 126     101.404 133.040 124.079  1.00154.19           N
ATOM    630  CA  VAL P 126     101.021 132.304 122.873  1.00154.19           C
ATOM    631  C   VAL P 126     102.276 131.755 122.189  1.00154.19           C
ATOM    632  O   VAL P 126     102.237 130.685 121.556  1.00154.19           O
ATOM    633  CB  VAL P 126     100.145 133.174 121.938  1.00154.19           C
ATOM    634  CG1 VAL P 126     100.918 134.326 121.309  1.00154.19           C
ATOM    635  CG2 VAL P 126      99.468 132.320 120.864  1.00154.19           C
ATOM    636  N   SER P 127     103.419 132.434 122.368  1.00151.78           N
ATOM    637  CA  SER P 127     104.689 131.916 121.880  1.00151.78           C
ATOM    638  C   SER P 127     105.095 130.655 122.628  1.00151.78           C
ATOM    639  O   SER P 127     105.570 129.707 122.005  1.00151.78           O
ATOM    640  CB  SER P 127     105.779 132.979 122.017  1.00151.78           C
ATOM    641  OG  SER P 127     105.503 134.116 121.219  1.00151.78           O
ATOM    642  N   VAL P 128     104.902 130.624 123.954  1.00151.28           N
ATOM    643  CA  VAL P 128     105.165 129.422 124.751  1.00151.28           C
ATOM    644  C   VAL P 128     104.301 128.260 124.278  1.00151.28           C
ATOM    645  O   VAL P 128     104.795 127.137 124.115  1.00151.28           O
ATOM    646  CB  VAL P 128     104.969 129.714 126.255  1.00151.28           C
ATOM    647  CG1 VAL P 128     104.810 128.432 127.066  1.00151.28           C
ATOM    648  CG2 VAL P 128     106.170 130.456 126.805  1.00151.28           C
ATOM    649  N   ALA P 129     103.009 128.520 124.035  1.00150.28           N
ATOM    650  CA  ALA P 129     102.105 127.482 123.527  1.00150.28           C
ATOM    651  C   ALA P 129     102.578 126.913 122.187  1.00150.28           C
ATOM    652  O   ALA P 129     102.665 125.685 122.013  1.00150.28           O
ATOM    653  CB  ALA P 129     100.689 128.045 123.401  1.00150.28           C
ATOM    654  N   ALA P 130     102.967 127.796 121.256  1.00150.79           N
ATOM    655  CA  ALA P 130     103.420 127.337 119.942  1.00150.79           C
ATOM    656  C   ALA P 130     104.761 126.608 120.020  1.00150.79           C
ATOM    657  O   ALA P 130     104.968 125.610 119.320  1.00150.79           O
ATOM    658  CB  ALA P 130     103.509 128.519 118.978  1.00150.79           C
ATOM    659  N   LEU P 131     105.676 127.084 120.872  1.00149.18           N
ATOM    660  CA  LEU P 131     106.983 126.446 121.014  1.00149.18           C
ATOM    661  C   LEU P 131     106.881 125.079 121.675  1.00149.18           C
ATOM    662  O   LEU P 131     107.614 124.158 121.303  1.00149.18           O
ATOM    663  CB  LEU P 131     107.918 127.344 121.817  1.00149.18           C
ATOM    664  CG  LEU P 131     108.421 128.624 121.160  1.00149.18           C
ATOM    665  CD1 LEU P 131     108.917 129.520 122.253  1.00149.18           C
ATOM    666  CD2 LEU P 131     109.501 128.360 120.165  1.00149.18           C
ATOM    667  N   VAL P 132     105.991 124.931 122.663  1.00151.04           N
ATOM    668  CA  VAL P 132     105.770 123.628 123.288  1.00151.04           C
ATOM    669  C   VAL P 132     105.176 122.651 122.279  1.00151.04           C
ATOM    670  O   VAL P 132     105.604 121.488 122.201  1.00151.04           O
ATOM    671  CB  VAL P 132     104.898 123.780 124.552  1.00151.04           C
ATOM    672  CG1 VAL P 132     104.393 122.433 125.048  1.00151.04           C
ATOM    673  CG2 VAL P 132     105.711 124.428 125.663  1.00151.04           C
ATOM    674  N   ALA P 133     104.209 123.118 121.473  1.00152.68           N
ATOM    675  CA  ALA P 133     103.628 122.279 120.423  1.00152.68           C
ATOM    676  C   ALA P 133     104.681 121.835 119.406  1.00152.68           C
ATOM    677  O   ALA P 133     104.760 120.649 119.058  1.00152.68           O
ATOM    678  CB  ALA P 133     102.491 123.027 119.729  1.00152.68           C
ATOM    679  N   ALA P 134     105.514 122.774 118.940  1.00150.55           N
ATOM    680  CA  ALA P 134     106.563 122.450 117.973  1.00150.55           C
ATOM    681  C   ALA P 134     107.620 121.521 118.562  1.00150.55           C
ATOM    682  O   ALA P 134     108.124 120.633 117.864  1.00150.55           O
ATOM    683  CB  ALA P 134     107.211 123.735 117.460  1.00150.55           C
ATOM    684  N   PHE P 135     108.008 121.753 119.822  1.00146.32           N
ATOM    685  CA  PHE P 135     108.953 120.888 120.526  1.00146.32           C
ATOM    686  C   PHE P 135     108.440 119.453 120.612  1.00146.32           C
ATOM    687  O   PHE P 135     109.185 118.496 120.348  1.00146.32           O
ATOM    688  CB  PHE P 135     109.216 121.476 121.914  1.00146.32           C
ATOM    689  CG  PHE P 135     110.234 120.730 122.721  1.00146.32           C
ATOM    690  CD1 PHE P 135     111.579 120.779 122.386  1.00146.32           C
ATOM    691  CD2 PHE P 135     109.853 120.024 123.852  1.00146.32           C
ATOM    692  CE1 PHE P 135     112.521 120.105 123.143  1.00146.32           C
ATOM    693  CE2 PHE P 135     110.788 119.353 124.616  1.00146.32           C
ATOM    694  CZ  PHE P 135     112.125 119.391 124.259  1.00146.32           C
ATOM    695  N   LEU P 136     107.165 119.288 120.990  1.00152.41           N
ATOM    696  CA  LEU P 136     106.576 117.953 121.068  1.00152.41           C
ATOM    697  C   LEU P 136     106.479 117.301 119.692  1.00152.41           C
ATOM    698  O   LEU P 136     106.642 116.082 119.571  1.00152.41           O
ATOM    699  CB  LEU P 136     105.202 118.015 121.734  1.00152.41           C
ATOM    700  CG  LEU P 136     105.202 118.351 123.227  1.00152.41           C
ATOM    701  CD1 LEU P 136     103.782 118.508 123.748  1.00152.41           C
ATOM    702  CD2 LEU P 136     105.956 117.289 124.014  1.00152.41           C
ATOM    703  N   LEU P 137     106.183 118.091 118.651  1.00146.55           N
ATOM    704  CA  LEU P 137     106.168 117.552 117.291  1.00146.55           C
ATOM    705  C   LEU P 137     107.558 117.108 116.843  1.00146.55           C
ATOM    706  O   LEU P 137     107.700 116.088 116.160  1.00146.55           O
ATOM    707  CB  LEU P 137     105.595 118.578 116.311  1.00146.55           C
ATOM    708  CG  LEU P 137     104.091 118.851 116.372  1.00146.55           C
ATOM    709  CD1 LEU P 137     103.718 119.987 115.431  1.00146.55           C
ATOM    710  CD2 LEU P 137     103.299 117.594 116.047  1.00146.55           C
ATOM    711  N   PHE P 138     108.592 117.869 117.213  1.00145.77           N
ATOM    712  CA  PHE P 138     109.966 117.497 116.886  1.00145.77           C
ATOM    713  C   PHE P 138     110.444 116.266 117.647  1.00145.77           C
ATOM    714  O   PHE P 138     111.285 115.519 117.133  1.00145.77           O
ATOM    715  CB  PHE P 138     110.911 118.672 117.146  1.00145.77           C
ATOM    716  CG  PHE P 138     110.875 119.735 116.084  1.00145.77           C
ATOM    717  CD1 PHE P 138     110.302 119.484 114.846  1.00145.77           C
ATOM    718  CD2 PHE P 138     111.430 120.982 116.322  1.00145.77           C
ATOM    719  CE1 PHE P 138     110.279 120.459 113.868  1.00145.77           C
ATOM    720  CE2 PHE P 138     111.410 121.962 115.349  1.00145.77           C
ATOM    721  CZ  PHE P 138     110.833 121.701 114.120  1.00145.77           C
ATOM    722  N   LEU P 139     109.940 116.031 118.861  1.00145.13           N
ATOM    723  CA  LEU P 139     110.359 114.822 119.566  1.00145.13           C
ATOM    724  C   LEU P 139     109.555 113.590 119.164  1.00145.13           C
ATOM    725  O   LEU P 139     110.094 112.478 119.181  1.00145.13           O
ATOM    726  CB  LEU P 139     110.265 115.016 121.078  1.00145.13           C
ATOM    727  CG  LEU P 139     111.252 115.988 121.718  1.00145.13           C
ATOM    728  CD1 LEU P 139     110.993 116.060 123.208  1.00145.13           C
ATOM    729  CD2 LEU P 139     112.681 115.561 121.433  1.00145.13           C
ATOM    730  N   ALA P 140     108.283 113.757 118.802  1.00143.87           N
ATOM    731  CA  ALA P 140     107.459 112.613 118.420  1.00143.87           C
ATOM    732  C   ALA P 140     107.760 112.098 117.017  1.00143.87           C
ATOM    733  O   ALA P 140     107.595 110.901 116.756  1.00143.87           O
ATOM    734  CB  ALA P 140     105.977 112.975 118.528  1.00143.87           C
ATOM    735  N   LEU P 141     108.198 112.966 116.108  1.00140.25           N
ATOM    736  CA  LEU P 141     108.422 112.601 114.708  1.00140.25           C
ATOM    737  C   LEU P 141     109.892 112.277 114.464  1.00140.25           C
ATOM    738  O   LEU P 141     110.711 113.175 114.250  1.00140.25           O
ATOM    739  CB  LEU P 141     107.955 113.729 113.797  1.00140.25           C
ATOM    740  CG  LEU P 141     106.456 114.015 113.815  1.00140.25           C
ATOM    741  CD1 LEU P 141     106.161 115.287 113.049  1.00140.25           C
ATOM    742  CD2 LEU P 141     105.694 112.845 113.226  1.00140.25           C
ATOM    743  N   ARG P 142     110.226 110.986 114.496  1.00136.83           N
ATOM    744  CA  ARG P 142     111.614 110.542 114.460  1.00136.83           C
ATOM    745  C   ARG P 142     112.198 110.519 113.051  1.00136.83           C
ATOM    746  O   ARG P 142     113.384 110.205 112.898  1.00136.83           O
ATOM    747  CB  ARG P 142     111.737 109.152 115.090  1.00136.83           C
ATOM    748  CG  ARG P 142     111.310 109.093 116.546  1.00136.83           C
ATOM    749  CD  ARG P 142     112.272 109.868 117.433  1.00136.83           C
ATOM    750  NE  ARG P 142     111.870 109.832 118.836  1.00136.83           N
ATOM    751  CZ  ARG P 142     112.263 108.902 119.701  1.00136.83           C
ATOM    752  NH1 ARG P 142     113.070 107.927 119.307  1.00136.83           N
ATOM    753  NH2 ARG P 142     111.848 108.947 120.959  1.00136.83           N
ATOM    754  N   SER P 143     111.407 110.843 112.025  1.00133.91           N
ATOM    755  CA  SER P 143     111.918 110.966 110.665  1.00133.91           C
ATOM    756  C   SER P 143     112.554 112.321 110.399  1.00133.91           C
ATOM    757  O   SER P 143     113.179 112.500 109.348  1.00133.91           O
ATOM    758  CB  SER P 143     110.795 110.734 109.653  1.00133.91           C
ATOM    759  OG  SER P 143     109.821 111.761 109.731  1.00133.91           O
ATOM    760  N   ILE P 144     112.404 113.269 111.318  1.00131.36           N
ATOM    761  CA  ILE P 144     112.909 114.624 111.144  1.00131.36           C
ATOM    762  C   ILE P 144     114.317 114.636 111.735  1.00131.36           C
ATOM    763  O   ILE P 144     114.496 114.697 112.953  1.00131.36           O
ATOM    764  CB  ILE P 144     111.984 115.650 111.800  1.00131.36           C
ATOM    765  CG1 ILE P 144     110.602 115.605 111.146  1.00131.36           C
ATOM    766  CG2 ILE P 144     112.532 117.034 111.665  1.00131.36           C
ATOM    767  CD1 ILE P 144     109.569 116.461 111.844  1.00131.36           C
ATOM    768  N   ARG P 145     115.324 114.559 110.861  1.00133.60           N
ATOM    769  CA  ARG P 145     116.703 114.322 111.276  1.00133.60           C
ATOM    770  C   ARG P 145     117.722 115.305 110.715  1.00133.60           C
ATOM    771  O   ARG P 145     118.815 115.405 111.288  1.00133.60           O
ATOM    772  CB  ARG P 145     117.146 112.902 110.885  1.00133.60           C
ATOM    773  CG  ARG P 145     116.353 111.779 111.537  1.00133.60           C
ATOM    774  CD  ARG P 145     116.617 111.710 113.031  1.00133.60           C
ATOM    775  NE  ARG P 145     115.917 110.594 113.660  1.00133.60           N
ATOM    776  CZ  ARG P 145     115.924 110.351 114.967  1.00133.60           C
ATOM    777  NH1 ARG P 145     116.595 111.148 115.787  1.00133.60           N
ATOM    778  NH2 ARG P 145     115.259 109.312 115.454  1.00133.60           N
ATOM    779  N   CYS P 146     117.421 116.000 109.617  1.00134.34           N
ATOM    780  CA  CYS P 146     118.398 116.779 108.862  1.00134.34           C
ATOM    781  C   CYS P 146     118.938 117.957 109.674  1.00134.34           C
ATOM    782  O   CYS P 146     118.330 118.399 110.654  1.00134.34           O
ATOM    783  CB  CYS P 146     117.784 117.283 107.555  1.00134.34           C
ATOM    784  SG  CYS P 146     116.424 118.450 107.764  1.00134.34           S
ATOM    785  N   LEU P 147     120.130 118.420 109.262  1.00138.93           N
ATOM    786  CA  LEU P 147     120.884 119.457 109.973  1.00138.93           C
ATOM    787  C   LEU P 147     120.084 120.742 110.152  1.00138.93           C
ATOM    788  O   LEU P 147     120.151 121.373 111.217  1.00138.93           O
ATOM    789  CB  LEU P 147     122.190 119.738 109.229  1.00138.93           C
ATOM    790  CG  LEU P 147     123.095 120.852 109.756  1.00138.93           C
ATOM    791  CD1 LEU P 147     123.486 120.595 111.196  1.00138.93           C
ATOM    792  CD2 LEU P 147     124.332 120.974 108.883  1.00138.93           C
ATOM    793  N   ARG P 148     119.357 121.156 109.106  1.00136.96           N
ATOM    794  CA  ARG P 148     118.472 122.319 109.164  1.00136.96           C
ATOM    795  C   ARG P 148     117.470 122.208 110.303  1.00136.96           C
ATOM    796  O   ARG P 148     117.283 123.147 111.087  1.00136.96           O
ATOM    797  CB  ARG P 148     117.728 122.455 107.837  1.00136.96           C
ATOM    798  CG  ARG P 148     116.699 123.563 107.820  1.00136.96           C
ATOM    799  CD  ARG P 148     115.930 123.565 106.514  1.00136.96           C
ATOM    800  NE  ARG P 148     115.077 122.395 106.338  1.00136.96           N
ATOM    801  CZ  ARG P 148     113.826 122.316 106.779  1.00136.96           C
ATOM    802  NH1 ARG P 148     113.280 123.343 107.415  1.00136.96           N
ATOM    803  NH2 ARG P 148     113.115 121.215 106.574  1.00136.96           N
ATOM    804  N   ASN P 149     116.840 121.042 110.424  1.00133.72           N
ATOM    805  CA  ASN P 149     115.847 120.843 111.466  1.00133.72           C
ATOM    806  C   ASN P 149     116.481 120.704 112.843  1.00133.72           C
ATOM    807  O   ASN P 149     115.843 121.048 113.839  1.00133.72           O
ATOM    808  CB  ASN P 149     114.996 119.627 111.135  1.00133.72           C
ATOM    809  CG  ASN P 149     114.061 119.874 109.966  1.00133.72           C
ATOM    810  OD1 ASN P 149     113.450 120.937 109.860  1.00133.72           O
ATOM    811  ND2 ASN P 149     113.949 118.892 109.078  1.00133.72           N
ATOM    812  N   VAL P 150     117.719 120.202 112.926  1.00141.21           N
ATOM    813  CA  VAL P 150     118.434 120.180 114.204  1.00141.21           C
ATOM    814  C   VAL P 150     118.710 121.602 114.687  1.00141.21           C
ATOM    815  O   VAL P 150     118.506 121.926 115.869  1.00141.21           O
ATOM    816  CB  VAL P 150     119.732 119.359 114.071  1.00141.21           C
ATOM    817  CG1 VAL P 150     120.565 119.436 115.345  1.00141.21           C
ATOM    818  CG2 VAL P 150     119.410 117.911 113.745  1.00141.21           C
ATOM    819  N   ILE P 151     119.166 122.470 113.774  1.00139.54           N
ATOM    820  CA  ILE P 151     119.412 123.876 114.102  1.00139.54           C
ATOM    821  C   ILE P 151     118.114 124.565 114.510  1.00139.54           C
ATOM    822  O   ILE P 151     118.073 125.309 115.500  1.00139.54           O
ATOM    823  CB  ILE P 151     120.093 124.595 112.920  1.00139.54           C
ATOM    824  CG1 ILE P 151     121.461 123.981 112.632  1.00139.54           C
ATOM    825  CG2 ILE P 151     120.285 126.071 113.220  1.00139.54           C
ATOM    826  CD1 ILE P 151     122.053 124.434 111.317  1.00139.54           C
ATOM    827  N   HIS P 152     117.034 124.317 113.758  1.00138.86           N
ATOM    828  CA  HIS P 152     115.731 124.889 114.092  1.00138.86           C
ATOM    829  C   HIS P 152     115.206 124.379 115.431  1.00138.86           C
ATOM    830  O   HIS P 152     114.610 125.146 116.191  1.00138.86           O
ATOM    831  CB  HIS P 152     114.722 124.592 112.983  1.00138.86           C
ATOM    832  CG  HIS P 152     114.971 125.352 111.717  1.00138.86           C
ATOM    833  ND1 HIS P 152     114.268 125.112 110.556  1.00138.86           N
ATOM    834  CD2 HIS P 152     115.844 126.346 111.430  1.00138.86           C
ATOM    835  CE1 HIS P 152     114.697 125.926 109.609  1.00138.86           C
ATOM    836  NE2 HIS P 152     115.654 126.685 110.112  1.00138.86           N
ATOM    837  N   TRP P 153     115.427 123.095 115.739  1.00144.91           N
ATOM    838  CA  TRP P 153     115.041 122.537 117.034  1.00144.91           C
ATOM    839  C   TRP P 153     115.795 123.204 118.175  1.00144.91           C
ATOM    840  O   TRP P 153     115.217 123.481 119.234  1.00144.91           O
ATOM    841  CB  TRP P 153     115.280 121.028 117.048  1.00144.91           C
ATOM    842  CG  TRP P 153     114.899 120.377 118.340  1.00144.91           C
ATOM    843  CD1 TRP P 153     113.649 120.299 118.880  1.00144.91           C
ATOM    844  CD2 TRP P 153     115.774 119.709 119.257  1.00144.91           C
ATOM    845  NE1 TRP P 153     113.690 119.625 120.075  1.00144.91           N
ATOM    846  CE2 TRP P 153     114.984 119.252 120.330  1.00144.91           C
ATOM    847  CE3 TRP P 153     117.149 119.453 119.275  1.00144.91           C
ATOM    848  CZ2 TRP P 153     115.521 118.553 121.410  1.00144.91           C
ATOM    849  CZ3 TRP P 153     117.682 118.759 120.349  1.00144.91           C
ATOM    850  CH2 TRP P 153     116.868 118.317 121.401  1.00144.91           C
ATOM    851  N   ASN P 154     117.090 123.466 117.979  1.00148.49           N
ATOM    852  CA  ASN P 154     117.861 124.149 119.013  1.00148.49           C
ATOM    853  C   ASN P 154     117.417 125.601 119.160  1.00148.49           C
ATOM    854  O   ASN P 154     117.413 126.139 120.279  1.00148.49           O
ATOM    855  CB  ASN P 154     119.351 124.070 118.692  1.00148.49           C
ATOM    856  CG  ASN P 154     119.897 122.661 118.817  1.00148.49           C
ATOM    857  OD1 ASN P 154     119.568 121.937 119.757  1.00148.49           O
ATOM    858  ND2 ASN P 154     120.729 122.262 117.863  1.00148.49           N
ATOM    859  N   LEU P 155     116.988 126.222 118.054  1.00147.10           N
ATOM    860  CA  LEU P 155     116.400 127.558 118.114  1.00147.10           C
ATOM    861  C   LEU P 155     115.112 127.561 118.930  1.00147.10           C
ATOM    862  O   LEU P 155     114.923 128.431 119.790  1.00147.10           O
ATOM    863  CB  LEU P 155     116.117 128.077 116.701  1.00147.10           C
ATOM    864  CG  LEU P 155     117.228 128.504 115.741  1.00147.10           C
ATOM    865  CD1 LEU P 155     116.658 128.692 114.345  1.00147.10           C
ATOM    866  CD2 LEU P 155     117.860 129.793 116.215  1.00147.10           C
ATOM    867  N   ILE P 156     114.235 126.572 118.688  1.00146.05           N
ATOM    868  CA  ILE P 156     112.989 126.426 119.452  1.00146.05           C
ATOM    869  C   ILE P 156     113.295 126.248 120.935  1.00146.05           C
ATOM    870  O   ILE P 156     112.626 126.840 121.797  1.00146.05           O
ATOM    871  CB  ILE P 156     112.151 125.253 118.901  1.00146.05           C
ATOM    872  CG1 ILE P 156     111.724 125.494 117.447  1.00146.05           C
ATOM    873  CG2 ILE P 156     110.934 124.959 119.770  1.00146.05           C
ATOM    874  CD1 ILE P 156     110.948 126.754 117.199  1.00146.05           C
ATOM    875  N   THR P 157     114.251 125.359 121.243  1.00151.48           N
ATOM    876  CA  THR P 157     114.669 125.095 122.619  1.00151.48           C
ATOM    877  C   THR P 157     115.101 126.382 123.320  1.00151.48           C
ATOM    878  O   THR P 157     114.688 126.662 124.452  1.00151.48           O
ATOM    879  CB  THR P 157     115.801 124.064 122.625  1.00151.48           C
ATOM    880  OG1 THR P 157     115.352 122.856 121.997  1.00151.48           O
ATOM    881  CG2 THR P 157     116.243 123.748 124.047  1.00151.48           C
ATOM    882  N   THR P 158     115.924 127.191 122.642  1.00149.11           N
ATOM    883  CA  THR P 158     116.383 128.441 123.244  1.00149.11           C
ATOM    884  C   THR P 158     115.264 129.469 123.396  1.00149.11           C
ATOM    885  O   THR P 158     115.237 130.190 124.404  1.00149.11           O
ATOM    886  CB  THR P 158     117.549 129.017 122.449  1.00149.11           C
ATOM    887  OG1 THR P 158     117.188 129.132 121.067  1.00149.11           O
ATOM    888  CG2 THR P 158     118.753 128.123 122.605  1.00149.11           C
ATOM    889  N   PHE P 159     114.312 129.518 122.446  1.00147.39           N
ATOM    890  CA  PHE P 159     113.183 130.441 122.589  1.00147.39           C
ATOM    891  C   PHE P 159     112.301 130.059 123.774  1.00147.39           C
ATOM    892  O   PHE P 159     111.905 130.927 124.564  1.00147.39           O
ATOM    893  CB  PHE P 159     112.291 130.472 121.337  1.00147.39           C
ATOM    894  CG  PHE P 159     112.837 131.226 120.152  1.00147.39           C
ATOM    895  CD1 PHE P 159     113.043 132.593 120.209  1.00147.39           C
ATOM    896  CD2 PHE P 159     112.947 130.598 118.920  1.00147.39           C
ATOM    897  CE1 PHE P 159     113.492 133.286 119.089  1.00147.39           C
ATOM    898  CE2 PHE P 159     113.401 131.277 117.806  1.00147.39           C
ATOM    899  CZ  PHE P 159     113.669 132.624 117.889  1.00147.39           C
ATOM    900  N   ILE P 160     111.999 128.764 123.926  1.00148.99           N
ATOM    901  CA  ILE P 160     111.134 128.354 125.031  1.00148.99           C
ATOM    902  C   ILE P 160     111.854 128.486 126.373  1.00148.99           C
ATOM    903  O   ILE P 160     111.228 128.853 127.375  1.00148.99           O
ATOM    904  CB  ILE P 160     110.545 126.942 124.785  1.00148.99           C
ATOM    905  CG1 ILE P 160     109.437 126.623 125.792  1.00148.99           C
ATOM    906  CG2 ILE P 160     111.584 125.841 124.808  1.00148.99           C
ATOM    907  CD1 ILE P 160     108.227 127.492 125.650  1.00148.99           C
ATOM    908  N   LEU P 161     113.175 128.259 126.417  1.00153.58           N
ATOM    909  CA  LEU P 161     113.909 128.432 127.671  1.00153.58           C
ATOM    910  C   LEU P 161     113.996 129.899 128.089  1.00153.58           C
ATOM    911  O   LEU P 161     113.813 130.216 129.275  1.00153.58           O
ATOM    912  CB  LEU P 161     115.293 127.793 127.568  1.00153.58           C
ATOM    913  CG  LEU P 161     115.223 126.263 127.657  1.00153.58           C
ATOM    914  CD1 LEU P 161     116.557 125.601 127.351  1.00153.58           C
ATOM    915  CD2 LEU P 161     114.716 125.839 129.030  1.00153.58           C
ATOM    916  N   ARG P 162     114.238 130.816 127.138  1.00148.54           N
ATOM    917  CA  ARG P 162     114.267 132.227 127.519  1.00148.54           C
ATOM    918  C   ARG P 162     112.872 132.742 127.855  1.00148.54           C
ATOM    919  O   ARG P 162     112.739 133.637 128.694  1.00148.54           O
ATOM    920  CB  ARG P 162     114.921 133.089 126.431  1.00148.54           C
ATOM    921  CG  ARG P 162     114.155 133.202 125.130  1.00148.54           C
ATOM    922  CD  ARG P 162     114.882 134.058 124.113  1.00148.54           C
ATOM    923  NE  ARG P 162     114.866 135.479 124.442  1.00148.54           N
ATOM    924  CZ  ARG P 162     115.640 136.386 123.854  1.00148.54           C
ATOM    925  NH1 ARG P 162     116.497 136.016 122.912  1.00148.54           N
ATOM    926  NH2 ARG P 162     115.560 137.661 124.206  1.00148.54           N
ATOM    927  N   ASN P 163     111.821 132.165 127.260  1.00151.84           N
ATOM    928  CA  ASN P 163     110.464 132.565 127.625  1.00151.84           C
ATOM    929  C   ASN P 163     110.090 132.066 129.021  1.00151.84           C
ATOM    930  O   ASN P 163     109.402 132.772 129.772  1.00151.84           O
ATOM    931  CB  ASN P 163     109.473 132.083 126.570  1.00151.84           C
ATOM    932  CG  ASN P 163     109.528 132.918 125.304  1.00151.84           C
ATOM    933  OD1 ASN P 163     109.613 134.144 125.361  1.00151.84           O
ATOM    934  ND2 ASN P 163     109.485 132.258 124.156  1.00151.84           N
ATOM    935  N   VAL P 164     110.516 130.848 129.380  1.00156.91           N
ATOM    936  CA  VAL P 164     110.287 130.334 130.732  1.00156.91           C
ATOM    937  C   VAL P 164     111.034 131.181 131.761  1.00156.91           C
ATOM    938  O   VAL P 164     110.483 131.522 132.817  1.00156.91           O
ATOM    939  CB  VAL P 164     110.669 128.840 130.814  1.00156.91           C
ATOM    940  CG1 VAL P 164     110.740 128.355 132.257  1.00156.91           C
ATOM    941  CG2 VAL P 164     109.638 128.000 130.079  1.00156.91           C
ATOM    942  N   MET P 165     112.285 131.558 131.459  1.00158.70           N
ATOM    943  CA  MET P 165     113.029 132.466 132.337  1.00158.70           C
ATOM    944  C   MET P 165     112.354 133.836 132.442  1.00158.70           C
ATOM    945  O   MET P 165     112.352 134.452 133.519  1.00158.70           O
ATOM    946  CB  MET P 165     114.472 132.603 131.857  1.00158.70           C
ATOM    947  CG  MET P 165     115.305 131.350 132.049  1.00158.70           C
ATOM    948  SD  MET P 165     115.339 130.849 133.780  1.00158.70           S
ATOM    949  CE  MET P 165     116.214 132.227 134.516  1.00158.70           C
ATOM    950  N   TRP P 166     111.818 134.337 131.320  1.00150.71           N
ATOM    951  CA  TRP P 166     111.055 135.585 131.297  1.00150.71           C
ATOM    952  C   TRP P 166     109.865 135.516 132.245  1.00150.71           C
ATOM    953  O   TRP P 166     109.583 136.472 132.976  1.00150.71           O
ATOM    954  CB  TRP P 166     110.571 135.877 129.876  1.00150.71           C
ATOM    955  CG  TRP P 166     109.854 137.184 129.748  1.00150.71           C
ATOM    956  CD1 TRP P 166     110.415 138.426 129.698  1.00150.71           C
ATOM    957  CD2 TRP P 166     108.436 137.383 129.726  1.00150.71           C
ATOM    958  NE1 TRP P 166     109.435 139.384 129.602  1.00150.71           N
ATOM    959  CE2 TRP P 166     108.211 138.770 129.619  1.00150.71           C
ATOM    960  CE3 TRP P 166     107.335 136.523 129.764  1.00150.71           C
ATOM    961  CZ2 TRP P 166     106.930 139.317 129.561  1.00150.71           C
ATOM    962  CZ3 TRP P 166     106.064 137.068 129.704  1.00150.71           C
ATOM    963  CH2 TRP P 166     105.873 138.450 129.598  1.00150.71           C
ATOM    964  N   PHE P 167     109.131 134.397 132.204  1.00153.25           N
ATOM    965  CA  PHE P 167     108.028 134.169 133.137  1.00153.25           C
ATOM    966  C   PHE P 167     108.522 134.130 134.581  1.00153.25           C
ATOM    967  O   PHE P 167     107.869 134.669 135.483  1.00153.25           O
ATOM    968  CB  PHE P 167     107.307 132.867 132.781  1.00153.25           C
ATOM    969  CG  PHE P 167     106.161 132.531 133.698  1.00153.25           C
ATOM    970  CD1 PHE P 167     104.953 133.206 133.597  1.00153.25           C
ATOM    971  CD2 PHE P 167     106.288 131.531 134.655  1.00153.25           C
ATOM    972  CE1 PHE P 167     103.896 132.897 134.438  1.00153.25           C
ATOM    973  CE2 PHE P 167     105.236 131.218 135.500  1.00153.25           C
ATOM    974  CZ  PHE P 167     104.038 131.902 135.390  1.00153.25           C
ATOM    975  N   LEU P 168     109.659 133.467 134.816  1.00157.38           N
ATOM    976  CA  LEU P 168     110.217 133.337 136.163  1.00157.38           C
ATOM    977  C   LEU P 168     110.658 134.677 136.747  1.00157.38           C
ATOM    978  O   LEU P 168     110.645 134.847 137.972  1.00157.38           O
ATOM    979  CB  LEU P 168     111.393 132.360 136.169  1.00157.38           C
ATOM    980  CG  LEU P 168     111.081 130.872 136.003  1.00157.38           C
ATOM    981  CD1 LEU P 168     112.366 130.066 135.904  1.00157.38           C
ATOM    982  CD2 LEU P 168     110.217 130.374 137.151  1.00157.38           C
ATOM    983  N   LEU P 169     111.045 135.635 135.906  1.00147.93           N
ATOM    984  CA  LEU P 169     111.543 136.922 136.381  1.00147.93           C
ATOM    985  C   LEU P 169     110.441 137.988 136.483  1.00147.93           C
ATOM    986  O   LEU P 169     110.736 139.166 136.709  1.00147.93           O
ATOM    987  CB  LEU P 169     112.692 137.374 135.456  1.00147.93           C
ATOM    988  CG  LEU P 169     113.649 138.567 135.629  1.00147.93           C
ATOM    989  CD1 LEU P 169     114.447 138.476 136.919  1.00147.93           C
ATOM    990  CD2 LEU P 169     114.568 138.669 134.432  1.00147.93           C
ATOM    991  N   GLN P 170     109.168 137.597 136.402  1.00147.18           N
ATOM    992  CA  GLN P 170     108.104 138.591 136.523  1.00147.18           C
ATOM    993  C   GLN P 170     107.792 138.962 137.970  1.00147.18           C
ATOM    994  O   GLN P 170     107.384 140.099 138.232  1.00147.18           O
ATOM    995  CB  GLN P 170     106.834 138.094 135.833  1.00147.18           C
ATOM    996  CG  GLN P 170     106.979 137.971 134.335  1.00147.18           C
ATOM    997  CD  GLN P 170     107.217 139.312 133.675  1.00147.18           C
ATOM    998  OE1 GLN P 170     106.583 140.309 134.019  1.00147.18           O
ATOM    999  NE2 GLN P 170     108.159 139.352 132.744  1.00147.18           N
ATOM   1000  N   LEU P 171     107.965 138.040 138.916  1.00148.06           N
ATOM   1001  CA  LEU P 171     107.587 138.286 140.311  1.00148.06           C
ATOM   1002  C   LEU P 171     108.718 138.966 141.087  1.00148.06           C
ATOM   1003  O   LEU P 171     109.280 138.420 142.036  1.00148.06           O
ATOM   1004  CB  LEU P 171     107.166 136.980 140.976  1.00148.06           C
ATOM   1005  CG  LEU P 171     105.891 136.339 140.426  1.00148.06           C
ATOM   1006  CD1 LEU P 171     105.646 134.985 141.072  1.00148.06           C
ATOM   1007  CD2 LEU P 171     104.698 137.260 140.630  1.00148.06           C
ATOM   1008  N   VAL P 172     109.050 140.186 140.666  1.00152.36           N
ATOM   1009  CA  VAL P 172     110.137 140.964 141.253  1.00152.36           C
ATOM   1010  C   VAL P 172     109.594 142.325 141.672  1.00152.36           C
ATOM   1011  O   VAL P 172     108.984 143.028 140.860  1.00152.36           O
ATOM   1012  CB  VAL P 172     111.314 141.136 140.269  1.00152.36           C
ATOM   1013  CG1 VAL P 172     112.369 142.068 140.846  1.00152.36           C
ATOM   1014  CG2 VAL P 172     111.933 139.789 139.922  1.00152.36           C
ATOM   1015  N   ASP P 173     109.794 142.685 142.941  1.00156.68           N
ATOM   1016  CA  ASP P 173     109.440 144.006 143.438  1.00156.68           C
ATOM   1017  C   ASP P 173     110.707 144.848 143.624  1.00156.68           C
ATOM   1018  O   ASP P 173     111.820 144.418 143.310  1.00156.68           O
ATOM   1019  CB  ASP P 173     108.600 143.918 144.720  1.00156.68           C
ATOM   1020  CG  ASP P 173     109.288 143.163 145.847  1.00156.68           C
ATOM   1021  OD1 ASP P 173     110.364 142.577 145.631  1.00156.68           O
ATOM   1022  OD2 ASP P 173     108.740 143.164 146.970  1.00156.68           O
ATOM   1023  N   HIS P 174     110.520 146.076 144.120  1.00157.56           N
ATOM   1024  CA  HIS P 174     111.626 147.021 144.269  1.00157.56           C
ATOM   1025  C   HIS P 174     112.631 146.585 145.333  1.00157.56           C
ATOM   1026  O   HIS P 174     113.808 146.956 145.254  1.00157.56           O
ATOM   1027  CB  HIS P 174     111.085 148.413 144.595  1.00157.56           C
ATOM   1028  CG  HIS P 174     110.389 148.496 145.918  1.00157.56           C
ATOM   1029  ND1 HIS P 174     109.086 148.087 146.100  1.00157.56           N
ATOM   1030  CD2 HIS P 174     110.815 148.943 147.123  1.00157.56           C
ATOM   1031  CE1 HIS P 174     108.739 148.277 147.361  1.00157.56           C
ATOM   1032  NE2 HIS P 174     109.770 148.796 148.003  1.00157.56           N
ATOM   1033  N   GLU P 175     112.189 145.817 146.333  1.00158.35           N
ATOM   1034  CA  GLU P 175     113.096 145.352 147.381  1.00158.35           C
ATOM   1035  C   GLU P 175     114.095 144.332 146.842  1.00158.35           C
ATOM   1036  O   GLU P 175     115.256 144.310 147.269  1.00158.35           O
ATOM   1037  CB  GLU P 175     112.294 144.765 148.542  1.00158.35           C
ATOM   1038  CG  GLU P 175     111.462 145.793 149.292  1.00158.35           C
ATOM   1039  CD  GLU P 175     110.658 145.183 150.422  1.00158.35           C
ATOM   1040  OE1 GLU P 175     110.650 143.940 150.545  1.00158.35           O
ATOM   1041  OE2 GLU P 175     110.033 145.946 151.188  1.00158.35           O
ATOM   1042  N   VAL P 176     113.649 143.463 145.931  1.00159.43           N
ATOM   1043  CA  VAL P 176     114.550 142.533 145.252  1.00159.43           C
ATOM   1044  C   VAL P 176     115.558 143.294 144.392  1.00159.43           C
ATOM   1045  O   VAL P 176     116.733 142.912 144.299  1.00159.43           O
ATOM   1046  CB  VAL P 176     113.727 141.509 144.442  1.00159.43           C
ATOM   1047  CG1 VAL P 176     114.600 140.642 143.556  1.00159.43           C
ATOM   1048  CG2 VAL P 176     112.955 140.610 145.390  1.00159.43           C
ATOM   1049  N   HIS P 177     115.116 144.384 143.754  1.00157.39           N
ATOM   1050  CA  HIS P 177     116.024 145.239 142.988  1.00157.39           C
ATOM   1051  C   HIS P 177     117.089 145.873 143.881  1.00157.39           C
ATOM   1052  O   HIS P 177     118.283 145.834 143.560  1.00157.39           O
ATOM   1053  CB  HIS P 177     115.226 146.321 142.256  1.00157.39           C
ATOM   1054  CG  HIS P 177     116.039 147.129 141.290  1.00157.39           C
ATOM   1055  ND1 HIS P 177     115.605 148.335 140.783  1.00157.39           N
ATOM   1056  CD2 HIS P 177     117.248 146.897 140.725  1.00157.39           C
ATOM   1057  CE1 HIS P 177     116.517 148.817 139.957  1.00157.39           C
ATOM   1058  NE2 HIS P 177     117.524 147.964 139.904  1.00157.39           N
ATOM   1059  N   GLU P 178     116.665 146.495 144.988  1.00160.37           N
ATOM   1060  CA  GLU P 178     117.589 147.236 145.848  1.00160.37           C
ATOM   1061  C   GLU P 178     118.593 146.318 146.542  1.00160.37           C
ATOM   1062  O   GLU P 178     119.768 146.674 146.686  1.00160.37           O
ATOM   1063  CB  GLU P 178     116.807 148.046 146.882  1.00160.37           C
ATOM   1064  CG  GLU P 178     116.014 149.202 146.295  1.00160.37           C
ATOM   1065  CD  GLU P 178     115.225 149.958 147.345  1.00160.37           C
ATOM   1066  OE1 GLU P 178     115.195 149.506 148.509  1.00160.37           O
ATOM   1067  OE2 GLU P 178     114.633 151.004 147.007  1.00160.37           O
ATOM   1068  N   SER P 179     118.153 145.140 146.980  1.00159.96           N
ATOM   1069  CA  SER P 179     119.017 144.193 147.681  1.00159.96           C
ATOM   1070  C   SER P 179     119.583 143.192 146.680  1.00159.96           C
ATOM   1071  O   SER P 179     118.846 142.366 146.133  1.00159.96           O
ATOM   1072  CB  SER P 179     118.245 143.482 148.790  1.00159.96           C
ATOM   1073  OG  SER P 179     119.063 142.534 149.453  1.00159.96           O
ATOM   1074  N   ASN P 180     120.901 143.234 146.469  1.00161.94           N
ATOM   1075  CA  ASN P 180     121.561 142.397 145.463  1.00161.94           C
ATOM   1076  C   ASN P 180     121.710 140.969 145.998  1.00161.94           C
ATOM   1077  O   ASN P 180     122.795 140.501 146.353  1.00161.94           O
ATOM   1078  CB  ASN P 180     122.909 142.996 145.082  1.00161.94           C
ATOM   1079  CG  ASN P 180     123.499 142.376 143.824  1.00161.94           C
ATOM   1080  OD1 ASN P 180     122.895 141.505 143.197  1.00161.94           O
ATOM   1081  ND2 ASN P 180     124.692 142.825 143.453  1.00161.94           N
ATOM   1082  N   GLU P 181     120.577 140.273 146.053  1.00160.72           N
ATOM   1083  CA  GLU P 181     120.525 138.902 146.530  1.00160.72           C
ATOM   1084  C   GLU P 181     121.063 137.942 145.469  1.00160.72           C
ATOM   1085  O   GLU P 181     121.098 138.251 144.274  1.00160.72           O
ATOM   1086  CB  GLU P 181     119.099 138.536 146.941  1.00160.72           C
ATOM   1087  CG  GLU P 181     118.632 139.295 148.181  1.00160.72           C
ATOM   1088  CD  GLU P 181     117.209 138.964 148.584  1.00160.72           C
ATOM   1089  OE1 GLU P 181     116.527 138.248 147.825  1.00160.72           O
ATOM   1090  OE2 GLU P 181     116.773 139.421 149.661  1.00160.72           O
ATOM   1091  N   VAL P 182     121.530 136.781 145.945  1.00164.40           N
ATOM   1092  CA  VAL P 182     122.187 135.788 145.093  1.00164.40           C
ATOM   1093  C   VAL P 182     121.232 135.249 144.029  1.00164.40           C
ATOM   1094  O   VAL P 182     121.590 135.146 142.848  1.00164.40           O
ATOM   1095  CB  VAL P 182     122.767 134.653 145.958  1.00164.40           C
ATOM   1096  CG1 VAL P 182     123.405 133.575 145.091  1.00164.40           C
ATOM   1097  CG2 VAL P 182     123.774 135.208 146.958  1.00164.40           C
ATOM   1098  N   TRP P 183     120.011 134.878 144.437  1.00162.66           N
ATOM   1099  CA  TRP P 183     119.043 134.299 143.504  1.00162.66           C
ATOM   1100  C   TRP P 183     118.635 135.273 142.401  1.00162.66           C
ATOM   1101  O   TRP P 183     118.420 134.848 141.261  1.00162.66           O
ATOM   1102  CB  TRP P 183     117.818 133.782 144.261  1.00162.66           C
ATOM   1103  CG  TRP P 183     117.032 134.820 144.988  1.00162.66           C
ATOM   1104  CD1 TRP P 183     117.248 135.271 146.257  1.00162.66           C
ATOM   1105  CD2 TRP P 183     115.875 135.512 144.507  1.00162.66           C
ATOM   1106  NE1 TRP P 183     116.308 136.215 146.589  1.00162.66           N
ATOM   1107  CE2 TRP P 183     115.452 136.380 145.532  1.00162.66           C
ATOM   1108  CE3 TRP P 183     115.160 135.488 143.306  1.00162.66           C
ATOM   1109  CZ2 TRP P 183     114.347 137.217 145.394  1.00162.66           C
ATOM   1110  CZ3 TRP P 183     114.063 136.320 143.169  1.00162.66           C
ATOM   1111  CH2 TRP P 183     113.668 137.172 144.208  1.00162.66           C
ATOM   1112  N   CYS P 184     118.596 136.577 142.698  1.00164.18           N
ATOM   1113  CA  CYS P 184     118.186 137.562 141.698  1.00164.18           C
ATOM   1114  C   CYS P 184     119.230 137.688 140.597  1.00164.18           C
ATOM   1115  O   CYS P 184     118.902 137.642 139.403  1.00164.18           O
ATOM   1116  CB  CYS P 184     117.954 138.920 142.367  1.00164.18           C
ATOM   1117  SG  CYS P 184     117.424 140.275 141.263  1.00164.18           S
ATOM   1118  N   ARG P 185     120.500 137.836 140.983  1.00166.18           N
ATOM   1119  CA  ARG P 185     121.563 137.943 139.992  1.00166.18           C
ATOM   1120  C   ARG P 185     121.802 136.616 139.279  1.00166.18           C
ATOM   1121  O   ARG P 185     122.216 136.617 138.116  1.00166.18           O
ATOM   1122  CB  ARG P 185     122.848 138.461 140.647  1.00166.18           C
ATOM   1123  CG  ARG P 185     123.442 137.540 141.696  1.00166.18           C
ATOM   1124  CD  ARG P 185     124.709 138.091 142.315  1.00166.18           C
ATOM   1125  NE  ARG P 185     125.227 137.203 143.353  1.00166.18           N
ATOM   1126  CZ  ARG P 185     126.048 136.184 143.121  1.00166.18           C
ATOM   1127  NH1 ARG P 185     126.450 135.919 141.885  1.00166.18           N
ATOM   1128  NH2 ARG P 185     126.469 135.427 144.125  1.00166.18           N
ATOM   1129  N   CYS P 186     121.506 135.482 139.931  1.00167.28           N
ATOM   1130  CA  CYS P 186     121.589 134.199 139.234  1.00167.28           C
ATOM   1131  C   CYS P 186     120.509 134.061 138.164  1.00167.28           C
ATOM   1132  O   CYS P 186     120.800 133.601 137.055  1.00167.28           O
ATOM   1133  CB  CYS P 186     121.510 133.038 140.225  1.00167.28           C
ATOM   1134  SG  CYS P 186     123.010 132.776 141.201  1.00167.28           S
ATOM   1135  N   ILE P 187     119.264 134.450 138.477  1.00161.18           N
ATOM   1136  CA  ILE P 187     118.191 134.453 137.476  1.00161.18           C
ATOM   1137  C   ILE P 187     118.521 135.404 136.328  1.00161.18           C
ATOM   1138  O   ILE P 187     118.321 135.065 135.152  1.00161.18           O
ATOM   1139  CB  ILE P 187     116.832 134.773 138.133  1.00161.18           C
ATOM   1140  CG1 ILE P 187     116.405 133.634 139.061  1.00161.18           C
ATOM   1141  CG2 ILE P 187     115.738 134.983 137.094  1.00161.18           C
ATOM   1142  CD1 ILE P 187     116.185 132.313 138.354  1.00161.18           C
ATOM   1143  N   THR P 188     119.055 136.590 136.649  1.00161.33           N
ATOM   1144  CA  THR P 188     119.456 137.556 135.624  1.00161.33           C
ATOM   1145  C   THR P 188     120.553 136.995 134.717  1.00161.33           C
ATOM   1146  O   THR P 188     120.475 137.116 133.486  1.00161.33           O
ATOM   1147  CB  THR P 188     119.921 138.854 136.289  1.00161.33           C
ATOM   1148  OG1 THR P 188     118.865 139.379 137.102  1.00161.33           O
ATOM   1149  CG2 THR P 188     120.306 139.894 135.246  1.00161.33           C
ATOM   1150  N   THR P 189     121.583 136.380 135.312  1.00162.41           N
ATOM   1151  CA  THR P 189     122.690 135.815 134.543  1.00162.41           C
ATOM   1152  C   THR P 189     122.231 134.663 133.652  1.00162.41           C
ATOM   1153  O   THR P 189     122.630 134.582 132.484  1.00162.41           O
ATOM   1154  CB  THR P 189     123.793 135.351 135.497  1.00162.41           C
ATOM   1155  OG1 THR P 189     124.206 136.452 136.315  1.00162.41           O
ATOM   1156  CG2 THR P 189     125.001 134.834 134.727  1.00162.41           C
ATOM   1157  N   ILE P 190     121.398 133.762 134.188  1.00160.26           N
ATOM   1158  CA  ILE P 190     120.880 132.633 133.412  1.00160.26           C
ATOM   1159  C   ILE P 190     120.001 133.121 132.255  1.00160.26           C
ATOM   1160  O   ILE P 190     120.089 132.605 131.128  1.00160.26           O
ATOM   1161  CB  ILE P 190     120.153 131.642 134.345  1.00160.26           C
ATOM   1162  CG1 ILE P 190     121.162 130.952 135.269  1.00160.26           C
ATOM   1163  CG2 ILE P 190     119.432 130.573 133.573  1.00160.26           C
ATOM   1164  CD1 ILE P 190     120.527 130.134 136.375  1.00160.26           C
ATOM   1165  N   PHE P 191     119.140 134.116 132.518  1.00153.00           N
ATOM   1166  CA  PHE P 191     118.312 134.716 131.470  1.00153.00           C
ATOM   1167  C   PHE P 191     119.163 135.341 130.368  1.00153.00           C
ATOM   1168  O   PHE P 191     118.908 135.117 129.179  1.00153.00           O
ATOM   1169  CB  PHE P 191     117.373 135.762 132.072  1.00153.00           C
ATOM   1170  CG  PHE P 191     116.488 136.442 131.059  1.00153.00           C
ATOM   1171  CD1 PHE P 191     115.398 135.780 130.516  1.00153.00           C
ATOM   1172  CD2 PHE P 191     116.739 137.748 130.660  1.00153.00           C
ATOM   1173  CE1 PHE P 191     114.577 136.401 129.590  1.00153.00           C
ATOM   1174  CE2 PHE P 191     115.922 138.377 129.733  1.00153.00           C
ATOM   1175  CZ  PHE P 191     114.840 137.701 129.199  1.00153.00           C
ATOM   1176  N   ASN P 192     120.162 136.148 130.750  1.00157.10           N
ATOM   1177  CA  ASN P 192     121.056 136.768 129.772  1.00157.10           C
ATOM   1178  C   ASN P 192     121.842 135.726 128.986  1.00157.10           C
ATOM   1179  O   ASN P 192     122.121 135.923 127.795  1.00157.10           O
ATOM   1180  CB  ASN P 192     122.013 137.735 130.467  1.00157.10           C
ATOM   1181  CG  ASN P 192     121.354 139.044 130.827  1.00157.10           C
ATOM   1182  OD1 ASN P 192     120.604 139.609 130.031  1.00157.10           O
ATOM   1183  ND2 ASN P 192     121.630 139.538 132.026  1.00157.10           N
ATOM   1184  N   TYR P 193     122.222 134.625 129.645  1.00160.55           N
ATOM   1185  CA  TYR P 193     122.850 133.498 128.962  1.00160.55           C
ATOM   1186  C   TYR P 193     121.945 132.924 127.883  1.00160.55           C
ATOM   1187  O   TYR P 193     122.397 132.676 126.762  1.00160.55           O
ATOM   1188  CB  TYR P 193     123.243 132.408 129.959  1.00160.55           C
ATOM   1189  CG  TYR P 193     123.830 131.179 129.289  1.00160.55           C
ATOM   1190  CD1 TYR P 193     125.089 131.218 128.703  1.00160.55           C
ATOM   1191  CD2 TYR P 193     123.126 129.979 129.246  1.00160.55           C
ATOM   1192  CE1 TYR P 193     125.635 130.101 128.094  1.00160.55           C
ATOM   1193  CE2 TYR P 193     123.662 128.852 128.634  1.00160.55           C
ATOM   1194  CZ  TYR P 193     124.918 128.922 128.060  1.00160.55           C
ATOM   1195  OH  TYR P 193     125.461 127.815 127.450  1.00160.55           O
ATOM   1196  N   PHE P 194     120.673 132.660 128.214  1.00155.51           N
ATOM   1197  CA  PHE P 194     119.769 132.142 127.186  1.00155.51           C
ATOM   1198  C   PHE P 194     119.498 133.156 126.077  1.00155.51           C
ATOM   1199  O   PHE P 194     119.318 132.758 124.921  1.00155.51           O
ATOM   1200  CB  PHE P 194     118.436 131.684 127.779  1.00155.51           C
ATOM   1201  CG  PHE P 194     118.518 130.396 128.540  1.00155.51           C
ATOM   1202  CD1 PHE P 194     118.850 129.219 127.890  1.00155.51           C
ATOM   1203  CD2 PHE P 194     118.173 130.339 129.878  1.00155.51           C
ATOM   1204  CE1 PHE P 194     118.912 128.023 128.579  1.00155.51           C
ATOM   1205  CE2 PHE P 194     118.218 129.136 130.567  1.00155.51           C
ATOM   1206  CZ  PHE P 194     118.588 127.983 129.915  1.00155.51           C
ATOM   1207  N   VAL P 195     119.516 134.455 126.392  1.00152.49           N
ATOM   1208  CA  VAL P 195     119.326 135.479 125.362  1.00152.49           C
ATOM   1209  C   VAL P 195     120.502 135.498 124.384  1.00152.49           C
ATOM   1210  O   VAL P 195     120.314 135.444 123.157  1.00152.49           O
ATOM   1211  CB  VAL P 195     119.104 136.856 126.016  1.00152.49           C
ATOM   1212  CG1 VAL P 195     119.149 137.950 124.985  1.00152.49           C
ATOM   1213  CG2 VAL P 195     117.760 136.891 126.714  1.00152.49           C
ATOM   1214  N   VAL P 196     121.731 135.556 124.912  1.00151.66           N
ATOM   1215  CA  VAL P 196     122.910 135.587 124.047  1.00151.66           C
ATOM   1216  C   VAL P 196     123.099 134.243 123.341  1.00151.66           C
ATOM   1217  O   VAL P 196     123.604 134.193 122.213  1.00151.66           O
ATOM   1218  CB  VAL P 196     124.160 136.035 124.843  1.00151.66           C
ATOM   1219  CG1 VAL P 196     124.621 134.991 125.865  1.00151.66           C
ATOM   1220  CG2 VAL P 196     125.296 136.434 123.904  1.00151.66           C
ATOM   1221  N   THR P 197     122.660 133.144 123.966  1.00156.83           N
ATOM   1222  CA  THR P 197     122.705 131.832 123.333  1.00156.83           C
ATOM   1223  C   THR P 197     121.741 131.750 122.158  1.00156.83           C
ATOM   1224  O   THR P 197     122.107 131.242 121.095  1.00156.83           O
ATOM   1225  CB  THR P 197     122.398 130.753 124.374  1.00156.83           C
ATOM   1226  OG1 THR P 197     123.327 130.866 125.459  1.00156.83           O
ATOM   1227  CG2 THR P 197     122.525 129.362 123.773  1.00156.83           C
ATOM   1228  N   ASN P 198     120.514 132.260 122.332  1.00150.10           N
ATOM   1229  CA  ASN P 198     119.549 132.350 121.237  1.00150.10           C
ATOM   1230  C   ASN P 198     120.083 133.200 120.092  1.00150.10           C
ATOM   1231  O   ASN P 198     119.902 132.860 118.914  1.00150.10           O
ATOM   1232  CB  ASN P 198     118.243 132.944 121.756  1.00150.10           C
ATOM   1233  CG  ASN P 198     117.110 132.839 120.760  1.00150.10           C
ATOM   1234  OD1 ASN P 198     117.201 132.147 119.747  1.00150.10           O
ATOM   1235  ND2 ASN P 198     116.051 133.583 121.019  1.00150.10           N
ATOM   1236  N   PHE P 199     120.747 134.309 120.423  1.00150.06           N
ATOM   1237  CA  PHE P 199     121.335 135.152 119.386  1.00150.06           C
ATOM   1238  C   PHE P 199     122.467 134.430 118.655  1.00150.06           C
ATOM   1239  O   PHE P 199     122.604 134.558 117.433  1.00150.06           O
ATOM   1240  CB  PHE P 199     121.795 136.468 120.008  1.00150.06           C
ATOM   1241  CG  PHE P 199     120.653 137.376 120.410  1.00150.06           C
ATOM   1242  CD1 PHE P 199     119.390 137.214 119.864  1.00150.06           C
ATOM   1243  CD2 PHE P 199     120.837 138.371 121.347  1.00150.06           C
ATOM   1244  CE1 PHE P 199     118.341 138.041 120.231  1.00150.06           C
ATOM   1245  CE2 PHE P 199     119.796 139.209 121.713  1.00150.06           C
ATOM   1246  CZ  PHE P 199     118.546 139.037 121.160  1.00150.06           C
ATOM   1247  N   PHE P 200     123.290 133.671 119.385  1.00155.60           N
ATOM   1248  CA  PHE P 200     124.331 132.857 118.757  1.00155.60           C
ATOM   1249  C   PHE P 200     123.758 131.732 117.893  1.00155.60           C
ATOM   1250  O   PHE P 200     124.344 131.384 116.863  1.00155.60           O
ATOM   1251  CB  PHE P 200     125.260 132.281 119.824  1.00155.60           C
ATOM   1252  CG  PHE P 200     126.168 133.300 120.458  1.00155.60           C
ATOM   1253  CD1 PHE P 200     126.390 134.533 119.856  1.00155.60           C
ATOM   1254  CD2 PHE P 200     126.799 133.022 121.660  1.00155.60           C
ATOM   1255  CE1 PHE P 200     127.226 135.467 120.443  1.00155.60           C
ATOM   1256  CE2 PHE P 200     127.635 133.950 122.252  1.00155.60           C
ATOM   1257  CZ  PHE P 200     127.848 135.174 121.642  1.00155.60           C
ATOM   1258  N   TRP P 201     122.621 131.149 118.284  1.00152.14           N
ATOM   1259  CA  TRP P 201     121.999 130.141 117.426  1.00152.14           C
ATOM   1260  C   TRP P 201     121.378 130.768 116.184  1.00152.14           C
ATOM   1261  O   TRP P 201     121.354 130.138 115.121  1.00152.14           O
ATOM   1262  CB  TRP P 201     120.933 129.340 118.180  1.00152.14           C
ATOM   1263  CG  TRP P 201     121.436 128.292 119.135  1.00152.14           C
ATOM   1264  CD1 TRP P 201     121.484 128.377 120.490  1.00152.14           C
ATOM   1265  CD2 TRP P 201     121.944 126.997 118.800  1.00152.14           C
ATOM   1266  NE1 TRP P 201     121.992 127.223 121.028  1.00152.14           N
ATOM   1267  CE2 TRP P 201     122.283 126.358 120.008  1.00152.14           C
ATOM   1268  CE3 TRP P 201     122.150 126.318 117.597  1.00152.14           C
ATOM   1269  CZ2 TRP P 201     122.817 125.074 120.049  1.00152.14           C
ATOM   1270  CZ3 TRP P 201     122.681 125.040 117.640  1.00152.14           C
ATOM   1271  CH2 TRP P 201     123.008 124.433 118.859  1.00152.14           C
ATOM   1272  N   MET P 202     120.905 132.012 116.279  1.00146.73           N
ATOM   1273  CA  MET P 202     120.486 132.708 115.065  1.00146.73           C
ATOM   1274  C   MET P 202     121.677 133.113 114.201  1.00146.73           C
ATOM   1275  O   MET P 202     121.541 133.204 112.978  1.00146.73           O
ATOM   1276  CB  MET P 202     119.604 133.910 115.405  1.00146.73           C
ATOM   1277  CG  MET P 202     118.182 133.491 115.748  1.00146.73           C
ATOM   1278  SD  MET P 202     116.995 134.831 115.977  1.00146.73           S
ATOM   1279  CE  MET P 202     117.350 135.337 117.652  1.00146.73           C
ATOM   1280  N   PHE P 203     122.843 133.345 114.810  1.00148.76           N
ATOM   1281  CA  PHE P 203     124.086 133.464 114.042  1.00148.76           C
ATOM   1282  C   PHE P 203     124.408 132.177 113.286  1.00148.76           C
ATOM   1283  O   PHE P 203     124.828 132.224 112.122  1.00148.76           O
ATOM   1284  CB  PHE P 203     125.242 133.837 114.973  1.00148.76           C
ATOM   1285  CG  PHE P 203     126.581 133.913 114.294  1.00148.76           C
ATOM   1286  CD1 PHE P 203     126.903 134.984 113.476  1.00148.76           C
ATOM   1287  CD2 PHE P 203     127.531 132.921 114.499  1.00148.76           C
ATOM   1288  CE1 PHE P 203     128.143 135.054 112.859  1.00148.76           C
ATOM   1289  CE2 PHE P 203     128.769 132.986 113.887  1.00148.76           C
ATOM   1290  CZ  PHE P 203     129.077 134.056 113.068  1.00148.76           C
ATOM   1291  N   VAL P 204     124.272 131.029 113.960  1.00152.36           N
ATOM   1292  CA  VAL P 204     124.443 129.717 113.324  1.00152.36           C
ATOM   1293  C   VAL P 204     123.475 129.545 112.153  1.00152.36           C
ATOM   1294  O   VAL P 204     123.861 129.094 111.066  1.00152.36           O
ATOM   1295  CB  VAL P 204     124.276 128.595 114.367  1.00152.36           C
ATOM   1296  CG1 VAL P 204     124.258 127.226 113.706  1.00152.36           C
ATOM   1297  CG2 VAL P 204     125.398 128.648 115.381  1.00152.36           C
ATOM   1298  N   GLU P 205     122.205 129.911 112.365  1.00145.57           N
ATOM   1299  CA  GLU P 205     121.197 129.843 111.306  1.00145.57           C
ATOM   1300  C   GLU P 205     121.530 130.775 110.144  1.00145.57           C
ATOM   1301  O   GLU P 205     121.349 130.405 108.978  1.00145.57           O
ATOM   1302  CB  GLU P 205     119.819 130.175 111.885  1.00145.57           C
ATOM   1303  CG  GLU P 205     118.677 130.198 110.872  1.00145.57           C
ATOM   1304  CD  GLU P 205     118.369 128.835 110.278  1.00145.57           C
ATOM   1305  OE1 GLU P 205     118.603 127.813 110.954  1.00145.57           O
ATOM   1306  OE2 GLU P 205     117.893 128.786 109.125  1.00145.57           O
ATOM   1307  N   GLY P 206     122.027 131.978 110.448  1.00148.15           N
ATOM   1308  CA  GLY P 206     122.457 132.900 109.406  1.00148.15           C
ATOM   1309  C   GLY P 206     123.607 132.361 108.577  1.00148.15           C
ATOM   1310  O   GLY P 206     123.598 132.460 107.347  1.00148.15           O
ATOM   1311  N   CYS P 207     124.614 131.788 109.246  1.00146.29           N
ATOM   1312  CA  CYS P 207     125.766 131.225 108.545  1.00146.29           C
ATOM   1313  C   CYS P 207     125.362 130.032 107.688  1.00146.29           C
ATOM   1314  O   CYS P 207     125.812 129.908 106.543  1.00146.29           O
ATOM   1315  CB  CYS P 207     126.851 130.824 109.543  1.00146.29           C
ATOM   1316  SG  CYS P 207     127.630 132.213 110.387  1.00146.29           S
ATOM   1317  N   TYR P 208     124.495 129.163 108.219  1.00140.39           N
ATOM   1318  CA  TYR P 208     124.025 127.997 107.473  1.00140.39           C
ATOM   1319  C   TYR P 208     123.195 128.412 106.263  1.00140.39           C
ATOM   1320  O   TYR P 208     123.355 127.852 105.173  1.00140.39           O
ATOM   1321  CB  TYR P 208     123.218 127.074 108.387  1.00140.39           C
ATOM   1322  CG  TYR P 208     122.700 125.832 107.695  1.00140.39           C
ATOM   1323  CD1 TYR P 208     123.557 124.787 107.369  1.00140.39           C
ATOM   1324  CD2 TYR P 208     121.352 125.700 107.375  1.00140.39           C
ATOM   1325  CE1 TYR P 208     123.089 123.648 106.735  1.00140.39           C
ATOM   1326  CE2 TYR P 208     120.874 124.564 106.742  1.00140.39           C
ATOM   1327  CZ  TYR P 208     121.747 123.543 106.427  1.00140.39           C
ATOM   1328  OH  TYR P 208     121.278 122.412 105.799  1.00140.39           O
ATOM   1329  N   LEU P 209     122.280 129.367 106.450  1.00139.17           N
ATOM   1330  CA  LEU P 209     121.444 129.870 105.362  1.00139.17           C
ATOM   1331  C   LEU P 209     122.279 130.536 104.268  1.00139.17           C
ATOM   1332  O   LEU P 209     122.095 130.252 103.076  1.00139.17           O
ATOM   1333  CB  LEU P 209     120.421 130.848 105.942  1.00139.17           C
ATOM   1334  CG  LEU P 209     119.280 131.432 105.115  1.00139.17           C
ATOM   1335  CD1 LEU P 209     118.304 130.359 104.710  1.00139.17           C
ATOM   1336  CD2 LEU P 209     118.578 132.512 105.914  1.00139.17           C
ATOM   1337  N   HIS P 210     123.180 131.450 104.660  1.00143.24           N
ATOM   1338  CA  HIS P 210     124.114 132.087 103.729  1.00143.24           C
ATOM   1339  C   HIS P 210     124.960 131.069 102.971  1.00143.24           C
ATOM   1340  O   HIS P 210     125.187 131.224 101.766  1.00143.24           O
ATOM   1341  CB  HIS P 210     125.009 133.077 104.472  1.00143.24           C
ATOM   1342  CG  HIS P 210     125.899 133.874 103.570  1.00143.24           C
ATOM   1343  ND1 HIS P 210     127.163 133.457 103.212  1.00143.24           N
ATOM   1344  CD2 HIS P 210     125.699 135.054 102.935  1.00143.24           C
ATOM   1345  CE1 HIS P 210     127.709 134.352 102.408  1.00143.24           C
ATOM   1346  NE2 HIS P 210     126.841 135.331 102.224  1.00143.24           N
ATOM   1347  N   THR P 211     125.470 130.049 103.670  1.00142.40           N
ATOM   1348  CA  THR P 211     126.212 128.973 103.018  1.00142.40           C
ATOM   1349  C   THR P 211     125.342 128.227 102.009  1.00142.40           C
ATOM   1350  O   THR P 211     125.768 127.979 100.875  1.00142.40           O
ATOM   1351  CB  THR P 211     126.752 128.018 104.084  1.00142.40           C
ATOM   1352  OG1 THR P 211     127.649 128.725 104.951  1.00142.40           O
ATOM   1353  CG2 THR P 211     127.480 126.854 103.453  1.00142.40           C
ATOM   1354  N   ALA P 212     124.119 127.866 102.414  1.00136.98           N
ATOM   1355  CA  ALA P 212     123.178 127.152 101.551  1.00136.98           C
ATOM   1356  C   ALA P 212     122.823 127.932 100.292  1.00136.98           C
ATOM   1357  O   ALA P 212     122.551 127.330  99.247  1.00136.98           O
ATOM   1358  CB  ALA P 212     121.915 126.817 102.329  1.00136.98           C
ATOM   1359  N   ILE P 213     122.818 129.259 100.366  1.00135.99           N
ATOM   1360  CA  ILE P 213     122.434 130.052  99.204  1.00135.99           C
ATOM   1361  C   ILE P 213     123.659 130.435  98.361  1.00135.99           C
ATOM   1362  O   ILE P 213     123.558 130.549  97.134  1.00135.99           O
ATOM   1363  CB  ILE P 213     121.616 131.279  99.661  1.00135.99           C
ATOM   1364  CG1 ILE P 213     120.369 130.824 100.422  1.00135.99           C
ATOM   1365  CG2 ILE P 213     121.121 132.115  98.498  1.00135.99           C
ATOM   1366  CD1 ILE P 213     119.427 129.953  99.613  1.00135.99           C
ATOM   1367  N   VAL P 214     124.831 130.577  98.970  1.00142.43           N
ATOM   1368  CA  VAL P 214     126.029 131.024  98.258  1.00142.43           C
ATOM   1369  C   VAL P 214     126.905 129.850  97.819  1.00142.43           C
ATOM   1370  O   VAL P 214     127.331 129.785  96.665  1.00142.43           O
ATOM   1371  CB  VAL P 214     126.822 132.026  99.130  1.00142.43           C
ATOM   1372  CG1 VAL P 214     128.156 132.376  98.487  1.00142.43           C
ATOM   1373  CG2 VAL P 214     126.011 133.293  99.355  1.00142.43           C
ATOM   1374  N   MET P 215     127.161 128.889  98.709  1.00146.09           N
ATOM   1375  CA  MET P 215     128.152 127.834  98.466  1.00146.09           C
ATOM   1376  C   MET P 215     127.522 126.449  98.615  1.00146.09           C
ATOM   1377  O   MET P 215     127.406 125.934  99.732  1.00146.09           O
ATOM   1378  CB  MET P 215     129.340 127.995  99.410  1.00146.09           C
ATOM   1379  CG  MET P 215     130.166 129.246  99.164  1.00146.09           C
ATOM   1380  SD  MET P 215     131.586 129.372 100.267  1.00146.09           S
ATOM   1381  CE  MET P 215     130.781 129.815 101.804  1.00146.09           C
ATOM   1382  N   THR P 216     127.128 125.844  97.486  1.00142.37           N
ATOM   1383  CA  THR P 216     126.433 124.557  97.518  1.00142.37           C
ATOM   1384  C   THR P 216     127.329 123.414  97.992  1.00142.37           C
ATOM   1385  O   THR P 216     126.832 122.457  98.598  1.00142.37           O
ATOM   1386  CB  THR P 216     125.867 124.234  96.135  1.00142.37           C
ATOM   1387  OG1 THR P 216     126.940 124.138  95.189  1.00142.37           O
ATOM   1388  CG2 THR P 216     124.901 125.321  95.690  1.00142.37           C
ATOM   1389  N   TYR P 217     128.635 123.480  97.712  1.00146.69           N
ATOM   1390  CA  TYR P 217     129.571 122.484  98.235  1.00146.69           C
ATOM   1391  C   TYR P 217     129.702 122.598  99.748  1.00146.69           C
ATOM   1392  O   TYR P 217     129.656 121.590 100.470  1.00146.69           O
ATOM   1393  CB  TYR P 217     130.937 122.610  97.564  1.00146.69           C
ATOM   1394  CG  TYR P 217     131.934 121.598  98.092  1.00146.69           C
ATOM   1395  CD1 TYR P 217     131.784 120.243  97.817  1.00146.69           C
ATOM   1396  CD2 TYR P 217     133.024 121.997  98.858  1.00146.69           C
ATOM   1397  CE1 TYR P 217     132.688 119.310  98.296  1.00146.69           C
ATOM   1398  CE2 TYR P 217     133.936 121.071  99.340  1.00146.69           C
ATOM   1399  CZ  TYR P 217     133.761 119.730  99.054  1.00146.69           C
ATOM   1400  OH  TYR P 217     134.661 118.803  99.529  1.00146.69           O
ATOM   1401  N   SER P 218     129.904 123.824 100.240  1.00152.20           N
ATOM   1402  CA  SER P 218     130.110 124.057 101.663  1.00152.20           C
ATOM   1403  C   SER P 218     128.867 123.730 102.480  1.00152.20           C
ATOM   1404  O   SER P 218     128.987 123.503 103.688  1.00152.20           O
ATOM   1405  CB  SER P 218     130.545 125.503 101.902  1.00152.20           C
ATOM   1406  OG  SER P 218     131.800 125.764 101.298  1.00152.20           O
ATOM   1407  N   THR P 219     127.684 123.768 101.851  1.00149.93           N
ATOM   1408  CA  THR P 219     126.446 123.315 102.482  1.00149.93           C
ATOM   1409  C   THR P 219     126.576 121.876 102.971  1.00149.93           C
ATOM   1410  O   THR P 219     126.186 121.547 104.098  1.00149.93           O
ATOM   1411  CB  THR P 219     125.296 123.425 101.482  1.00149.93           C
ATOM   1412  OG1 THR P 219     125.284 124.738 100.914  1.00149.93           O
ATOM   1413  CG2 THR P 219     123.962 123.165 102.165  1.00149.93           C
ATOM   1414  N   GLU P 220     127.139 121.005 102.130  1.00145.76           N
ATOM   1415  CA  GLU P 220     127.360 119.613 102.500  1.00145.76           C
ATOM   1416  C   GLU P 220     128.623 119.440 103.334  1.00145.76           C
ATOM   1417  O   GLU P 220     128.728 118.463 104.086  1.00145.76           O
ATOM   1418  CB  GLU P 220     127.438 118.741 101.245  1.00145.76           C
ATOM   1419  CG  GLU P 220     126.140 118.664 100.456  1.00145.76           C
ATOM   1420  CD  GLU P 220     125.044 117.919 101.196  1.00145.76           C
ATOM   1421  OE1 GLU P 220     125.365 116.979 101.954  1.00145.76           O
ATOM   1422  OE2 GLU P 220     123.860 118.273 101.018  1.00145.76           O
ATOM   1423  N   ARG P 221     129.599 120.343 103.173  1.00146.14           N
ATOM   1424  CA  ARG P 221     130.809 120.322 103.999  1.00146.14           C
ATOM   1425  C   ARG P 221     130.504 120.496 105.488  1.00146.14           C
ATOM   1426  O   ARG P 221     131.209 119.931 106.330  1.00146.14           O
ATOM   1427  CB  ARG P 221     131.783 121.400 103.517  1.00146.14           C
ATOM   1428  CG  ARG P 221     133.131 121.450 104.223  1.00146.14           C
ATOM   1429  CD  ARG P 221     133.996 122.571 103.666  1.00146.14           C
ATOM   1430  NE  ARG P 221     133.389 123.886 103.867  1.00146.14           N
ATOM   1431  CZ  ARG P 221     133.495 124.601 104.983  1.00146.14           C
ATOM   1432  NH1 ARG P 221     134.193 124.138 106.012  1.00146.14           N
ATOM   1433  NH2 ARG P 221     132.906 125.786 105.069  1.00146.14           N
ATOM   1434  N   LEU P 222     129.476 121.270 105.832  1.00153.09           N
ATOM   1435  CA  LEU P 222     129.146 121.545 107.227  1.00153.09           C
ATOM   1436  C   LEU P 222     128.606 120.306 107.941  1.00153.09           C
ATOM   1437  O   LEU P 222     127.931 119.461 107.347  1.00153.09           O
ATOM   1438  CB  LEU P 222     128.120 122.676 107.314  1.00153.09           C
ATOM   1439  CG  LEU P 222     128.598 124.071 106.905  1.00153.09           C
ATOM   1440  CD1 LEU P 222     127.427 125.032 106.788  1.00153.09           C
ATOM   1441  CD2 LEU P 222     129.626 124.593 107.896  1.00153.09           C
ATOM   1442  N   ARG P 223     128.915 120.207 109.236  1.00157.39           N
ATOM   1443  CA  ARG P 223     128.440 119.124 110.088  1.00157.39           C
ATOM   1444  C   ARG P 223     127.817 119.695 111.355  1.00157.39           C
ATOM   1445  O   ARG P 223     128.118 120.817 111.773  1.00157.39           O
ATOM   1446  CB  ARG P 223     129.562 118.154 110.501  1.00157.39           C
ATOM   1447  CG  ARG P 223     129.941 117.080 109.495  1.00157.39           C
ATOM   1448  CD  ARG P 223     131.000 117.578 108.539  1.00157.39           C
ATOM   1449  NE  ARG P 223     132.224 117.959 109.239  1.00157.39           N
ATOM   1450  CZ  ARG P 223     133.216 118.652 108.689  1.00157.39           C
ATOM   1451  NH1 ARG P 223     133.137 119.039 107.424  1.00157.39           N
ATOM   1452  NH2 ARG P 223     134.290 118.958 109.404  1.00157.39           N
ATOM   1453  N   LYS P 224     126.919 118.901 111.951  1.00161.48           N
ATOM   1454  CA  LYS P 224     126.311 119.254 113.234  1.00161.48           C
ATOM   1455  C   LYS P 224     127.327 119.328 114.372  1.00161.48           C
ATOM   1456  O   LYS P 224     127.090 120.039 115.356  1.00161.48           O
ATOM   1457  CB  LYS P 224     125.194 118.264 113.577  1.00161.48           C
ATOM   1458  CG  LYS P 224     125.641 116.826 113.799  1.00161.48           C
ATOM   1459  CD  LYS P 224     124.450 115.930 114.101  1.00161.48           C
ATOM   1460  CE  LYS P 224     124.880 114.495 114.352  1.00161.48           C
ATOM   1461  NZ  LYS P 224     123.718 113.610 114.650  1.00161.48           N
ATOM   1462  N   CYS P 225     128.452 118.604 114.263  1.00168.13           N
ATOM   1463  CA  CYS P 225     129.465 118.590 115.320  1.00168.13           C
ATOM   1464  C   CYS P 225     130.132 119.946 115.528  1.00168.13           C
ATOM   1465  O   CYS P 225     130.726 120.175 116.587  1.00168.13           O
ATOM   1466  CB  CYS P 225     130.531 117.535 115.019  1.00168.13           C
ATOM   1467  SG  CYS P 225     131.552 117.887 113.573  1.00168.13           S
ATOM   1468  N   LEU P 226     130.050 120.843 114.548  1.00164.26           N
ATOM   1469  CA  LEU P 226     130.571 122.195 114.684  1.00164.26           C
ATOM   1470  C   LEU P 226     129.519 123.143 115.243  1.00164.26           C
ATOM   1471  O   LEU P 226     129.816 123.942 116.138  1.00164.26           O
ATOM   1472  CB  LEU P 226     131.076 122.709 113.332  1.00164.26           C
ATOM   1473  CG  LEU P 226     132.292 121.990 112.743  1.00164.26           C
ATOM   1474  CD1 LEU P 226     132.602 122.504 111.344  1.00164.26           C
ATOM   1475  CD2 LEU P 226     133.500 122.143 113.654  1.00164.26           C
ATOM   1476  N   PHE P 227     128.284 123.049 114.744  1.00157.38           N
ATOM   1477  CA  PHE P 227     127.241 123.984 115.152  1.00157.38           C
ATOM   1478  C   PHE P 227     126.746 123.710 116.567  1.00157.38           C
ATOM   1479  O   PHE P 227     126.384 124.654 117.279  1.00157.38           O
ATOM   1480  CB  PHE P 227     126.081 123.928 114.157  1.00157.38           C
ATOM   1481  CG  PHE P 227     126.401 124.528 112.814  1.00157.38           C
ATOM   1482  CD1 PHE P 227     127.459 125.416 112.663  1.00157.38           C
ATOM   1483  CD2 PHE P 227     125.649 124.192 111.699  1.00157.38           C
ATOM   1484  CE1 PHE P 227     127.752 125.965 111.430  1.00157.38           C
ATOM   1485  CE2 PHE P 227     125.938 124.737 110.460  1.00157.38           C
ATOM   1486  CZ  PHE P 227     126.991 125.625 110.328  1.00157.38           C
ATOM   1487  N   LEU P 228     126.714 122.439 116.987  1.00162.45           N
ATOM   1488  CA  LEU P 228     126.388 122.118 118.376  1.00162.45           C
ATOM   1489  C   LEU P 228     127.435 122.678 119.334  1.00162.45           C
ATOM   1490  O   LEU P 228     127.105 123.102 120.448  1.00162.45           O
ATOM   1491  CB  LEU P 228     126.237 120.607 118.556  1.00162.45           C
ATOM   1492  CG  LEU P 228     124.996 119.976 117.919  1.00162.45           C
ATOM   1493  CD1 LEU P 228     125.032 118.460 118.047  1.00162.45           C
ATOM   1494  CD2 LEU P 228     123.727 120.543 118.539  1.00162.45           C
ATOM   1495  N   PHE P 229     128.707 122.649 118.926  1.00166.56           N
ATOM   1496  CA  PHE P 229     129.771 123.306 119.684  1.00166.56           C
ATOM   1497  C   PHE P 229     129.545 124.813 119.762  1.00166.56           C
ATOM   1498  O   PHE P 229     129.601 125.402 120.849  1.00166.56           O
ATOM   1499  CB  PHE P 229     131.128 122.993 119.051  1.00166.56           C
ATOM   1500  CG  PHE P 229     132.294 123.592 119.785  1.00166.56           C
ATOM   1501  CD1 PHE P 229     132.737 123.036 120.975  1.00166.56           C
ATOM   1502  CD2 PHE P 229     132.950 124.707 119.283  1.00166.56           C
ATOM   1503  CE1 PHE P 229     133.811 123.584 121.656  1.00166.56           C
ATOM   1504  CE2 PHE P 229     134.024 125.260 119.957  1.00166.56           C
ATOM   1505  CZ  PHE P 229     134.455 124.697 121.145  1.00166.56           C
ATOM   1506  N   ILE P 230     129.325 125.450 118.605  1.00159.63           N
ATOM   1507  CA  ILE P 230     129.203 126.909 118.515  1.00159.63           C
ATOM   1508  C   ILE P 230     128.011 127.413 119.325  1.00159.63           C
ATOM   1509  O   ILE P 230     128.117 128.399 120.067  1.00159.63           O
ATOM   1510  CB  ILE P 230     129.133 127.354 117.039  1.00159.63           C
ATOM   1511  CG1 ILE P 230     130.474 127.111 116.346  1.00159.63           C
ATOM   1512  CG2 ILE P 230     128.782 128.828 116.919  1.00159.63           C
ATOM   1513  CD1 ILE P 230     130.422 127.278 114.845  1.00159.63           C
ATOM   1514  N   GLY P 231     126.882 126.718 119.249  1.00155.64           N
ATOM   1515  CA  GLY P 231     125.690 127.192 119.915  1.00155.64           C
ATOM   1516  C   GLY P 231     125.586 126.895 121.395  1.00155.64           C
ATOM   1517  O   GLY P 231     124.597 127.293 122.017  1.00155.64           O
ATOM   1518  N   TRP P 232     126.559 126.202 121.988  1.00163.22           N
ATOM   1519  CA  TRP P 232     126.484 125.938 123.422  1.00163.22           C
ATOM   1520  C   TRP P 232     127.759 126.313 124.165  1.00163.22           C
ATOM   1521  O   TRP P 232     127.679 126.901 125.246  1.00163.22           O
ATOM   1522  CB  TRP P 232     126.209 124.442 123.720  1.00163.22           C
ATOM   1523  CG  TRP P 232     124.857 123.886 123.369  1.00163.22           C
ATOM   1524  CD1 TRP P 232     124.544 123.123 122.282  1.00163.22           C
ATOM   1525  CD2 TRP P 232     123.650 124.006 124.134  1.00163.22           C
ATOM   1526  NE1 TRP P 232     123.216 122.773 122.314  1.00163.22           N
ATOM   1527  CE2 TRP P 232     122.643 123.306 123.438  1.00163.22           C
ATOM   1528  CE3 TRP P 232     123.320 124.647 125.332  1.00163.22           C
ATOM   1529  CZ2 TRP P 232     121.331 123.230 123.901  1.00163.22           C
ATOM   1530  CZ3 TRP P 232     122.016 124.570 125.790  1.00163.22           C
ATOM   1531  CH2 TRP P 232     121.038 123.867 125.075  1.00163.22           C
ATOM   1532  N   CYS P 233     128.935 125.999 123.612  1.00169.23           N
ATOM   1533  CA  CYS P 233     130.186 126.221 124.330  1.00169.23           C
ATOM   1534  C   CYS P 233     130.631 127.681 124.318  1.00169.23           C
ATOM   1535  O   CYS P 233     131.203 128.153 125.302  1.00169.23           O
ATOM   1536  CB  CYS P 233     131.280 125.324 123.752  1.00169.23           C
ATOM   1537  SG  CYS P 233     130.991 123.562 124.040  1.00169.23           S
ATOM   1538  N   ILE P 234     130.421 128.388 123.202  1.00163.66           N
ATOM   1539  CA  ILE P 234     130.866 129.788 123.098  1.00163.66           C
ATOM   1540  C   ILE P 234     130.201 130.763 124.079  1.00163.66           C
ATOM   1541  O   ILE P 234     130.928 131.553 124.703  1.00163.66           O
ATOM   1542  CB  ILE P 234     130.778 130.253 121.632  1.00163.66           C
ATOM   1543  CG1 ILE P 234     131.752 129.450 120.767  1.00163.66           C
ATOM   1544  CG2 ILE P 234     131.075 131.740 121.482  1.00163.66           C
ATOM   1545  CD1 ILE P 234     131.611 129.707 119.284  1.00163.66           C
ATOM   1546  N   PRO P 235     128.859 130.779 124.269  1.00163.38           N
ATOM   1547  CA  PRO P 235     128.292 131.754 125.235  1.00163.38           C
ATOM   1548  C   PRO P 235     128.675 131.549 126.704  1.00163.38           C
ATOM   1549  O   PRO P 235     128.527 132.500 127.488  1.00163.38           O
ATOM   1550  CB  PRO P 235     126.776 131.615 125.038  1.00163.38           C
ATOM   1551  CG  PRO P 235     126.582 130.289 124.482  1.00163.38           C
ATOM   1552  CD  PRO P 235     127.751 130.066 123.589  1.00163.38           C
ATOM   1553  N   PHE P 236     129.126 130.354 127.103  1.00167.93           N
ATOM   1554  CA  PHE P 236     129.432 130.094 128.513  1.00167.93           C
ATOM   1555  C   PHE P 236     130.580 130.935 129.091  1.00167.93           C
ATOM   1556  O   PHE P 236     130.340 131.610 130.109  1.00167.93           O
ATOM   1557  CB  PHE P 236     129.632 128.585 128.725  1.00167.93           C
ATOM   1558  CG  PHE P 236     129.885 128.203 130.155  1.00167.93           C
ATOM   1559  CD1 PHE P 236     128.847 128.192 131.076  1.00167.93           C
ATOM   1560  CD2 PHE P 236     131.158 127.851 130.578  1.00167.93           C
ATOM   1561  CE1 PHE P 236     129.075 127.840 132.396  1.00167.93           C
ATOM   1562  CE2 PHE P 236     131.394 127.497 131.896  1.00167.93           C
ATOM   1563  CZ  PHE P 236     130.350 127.492 132.806  1.00167.93           C
ATOM   1564  N   PRO P 237     131.814 130.971 128.534  1.00170.24           N
ATOM   1565  CA  PRO P 237     132.828 131.862 129.131  1.00170.24           C
ATOM   1566  C   PRO P 237     132.519 133.334 128.945  1.00170.24           C
ATOM   1567  O   PRO P 237     133.011 134.152 129.728  1.00170.24           O
ATOM   1568  CB  PRO P 237     134.123 131.472 128.411  1.00170.24           C
ATOM   1569  CG  PRO P 237     133.685 131.008 127.116  1.00170.24           C
ATOM   1570  CD  PRO P 237     132.392 130.296 127.352  1.00170.24           C
ATOM   1571  N   ILE P 238     131.670 133.683 127.978  1.00165.60           N
ATOM   1572  CA  ILE P 238     131.287 135.075 127.783  1.00165.60           C
ATOM   1573  C   ILE P 238     130.374 135.525 128.917  1.00165.60           C
ATOM   1574  O   ILE P 238     130.578 136.591 129.513  1.00165.60           O
ATOM   1575  CB  ILE P 238     130.617 135.259 126.408  1.00165.60           C
ATOM   1576  CG1 ILE P 238     131.597 134.928 125.280  1.00165.60           C
ATOM   1577  CG2 ILE P 238     130.093 136.676 126.249  1.00165.60           C
ATOM   1578  CD1 ILE P 238     130.939 134.825 123.918  1.00165.60           C
ATOM   1579  N   ILE P 239     129.372 134.706 129.255  1.00165.45           N
ATOM   1580  CA  ILE P 239     128.501 135.054 130.375  1.00165.45           C
ATOM   1581  C   ILE P 239     129.242 134.929 131.711  1.00165.45           C
ATOM   1582  O   ILE P 239     128.932 135.660 132.661  1.00165.45           O
ATOM   1583  CB  ILE P 239     127.193 134.230 130.339  1.00165.45           C
ATOM   1584  CG1 ILE P 239     126.094 134.945 131.125  1.00165.45           C
ATOM   1585  CG2 ILE P 239     127.365 132.833 130.912  1.00165.45           C
ATOM   1586  CD1 ILE P 239     125.661 136.250 130.500  1.00165.45           C
ATOM   1587  N   VAL P 240     130.249 134.047 131.805  1.00169.23           N
ATOM   1588  CA  VAL P 240     131.058 133.970 133.023  1.00169.23           C
ATOM   1589  C   VAL P 240     131.907 135.230 133.194  1.00169.23           C
ATOM   1590  O   VAL P 240     131.970 135.804 134.290  1.00169.23           O
ATOM   1591  CB  VAL P 240     131.915 132.688 133.019  1.00169.23           C
ATOM   1592  CG1 VAL P 240     133.001 132.739 134.084  1.00169.23           C
ATOM   1593  CG2 VAL P 240     131.037 131.474 133.283  1.00169.23           C
ATOM   1594  N   ALA P 241     132.563 135.678 132.116  1.00168.44           N
ATOM   1595  CA  ALA P 241     133.317 136.931 132.142  1.00168.44           C
ATOM   1596  C   ALA P 241     132.421 138.129 132.442  1.00168.44           C
ATOM   1597  O   ALA P 241     132.833 139.051 133.158  1.00168.44           O
ATOM   1598  CB  ALA P 241     134.048 137.130 130.815  1.00168.44           C
ATOM   1599  N   TRP P 242     131.194 138.128 131.905  1.00163.39           N
ATOM   1600  CA  TRP P 242     130.227 139.172 132.237  1.00163.39           C
ATOM   1601  C   TRP P 242     129.871 139.166 133.718  1.00163.39           C
ATOM   1602  O   TRP P 242     129.805 140.227 134.347  1.00163.39           O
ATOM   1603  CB  TRP P 242     128.955 139.025 131.405  1.00163.39           C
ATOM   1604  CG  TRP P 242     127.980 140.104 131.748  1.00163.39           C
ATOM   1605  CD1 TRP P 242     128.117 141.434 131.491  1.00163.39           C
ATOM   1606  CD2 TRP P 242     126.750 139.960 132.469  1.00163.39           C
ATOM   1607  NE1 TRP P 242     127.037 142.126 131.981  1.00163.39           N
ATOM   1608  CE2 TRP P 242     126.182 141.244 132.585  1.00163.39           C
ATOM   1609  CE3 TRP P 242     126.065 138.868 133.012  1.00163.39           C
ATOM   1610  CZ2 TRP P 242     124.964 141.468 133.224  1.00163.39           C
ATOM   1611  CZ3 TRP P 242     124.856 139.092 133.646  1.00163.39           C
ATOM   1612  CH2 TRP P 242     124.318 140.382 133.746  1.00163.39           C
ATOM   1613  N   ALA P 243     129.588 137.982 134.277  1.00167.45           N
ATOM   1614  CA  ALA P 243     129.250 137.878 135.696  1.00167.45           C
ATOM   1615  C   ALA P 243     130.407 138.318 136.588  1.00167.45           C
ATOM   1616  O   ALA P 243     130.193 138.993 137.602  1.00167.45           O
ATOM   1617  CB  ALA P 243     128.833 136.446 136.030  1.00167.45           C
ATOM   1618  N   ILE P 244     131.641 137.974 136.205  1.00171.43           N
ATOM   1619  CA  ILE P 244     132.815 138.368 136.985  1.00171.43           C
ATOM   1620  C   ILE P 244     133.024 139.879 136.923  1.00171.43           C
ATOM   1621  O   ILE P 244     133.243 140.530 137.954  1.00171.43           O
ATOM   1622  CB  ILE P 244     134.060 137.593 136.510  1.00171.43           C
ATOM   1623  CG1 ILE P 244     133.942 136.114 136.880  1.00171.43           C
ATOM   1624  CG2 ILE P 244     135.340 138.176 137.098  1.00171.43           C
ATOM   1625  CD1 ILE P 244     135.001 135.240 136.245  1.00171.43           C
ATOM   1626  N   GLY P 245     132.955 140.455 135.714  1.00170.19           N
ATOM   1627  CA  GLY P 245     133.079 141.900 135.572  1.00170.19           C
ATOM   1628  C   GLY P 245     131.971 142.673 136.265  1.00170.19           C
ATOM   1629  O   GLY P 245     132.206 143.754 136.809  1.00170.19           O
ATOM   1630  N   LYS P 246     130.750 142.132 136.254  1.00164.17           N
ATOM   1631  CA  LYS P 246     129.634 142.794 136.920  1.00164.17           C
ATOM   1632  C   LYS P 246     129.760 142.713 138.436  1.00164.17           C
ATOM   1633  O   LYS P 246     129.461 143.687 139.135  1.00164.17           O
ATOM   1634  CB  LYS P 246     128.311 142.192 136.447  1.00164.17           C
ATOM   1635  CG  LYS P 246     127.081 142.861 137.038  1.00164.17           C
ATOM   1636  CD  LYS P 246     126.952 144.314 136.611  1.00164.17           C
ATOM   1637  CE  LYS P 246     126.518 144.430 135.161  1.00164.17           C
ATOM   1638  NZ  LYS P 246     126.348 145.850 134.745  1.00164.17           N
ATOM   1639  N   LEU P 247     130.195 141.561 138.962  1.00166.68           N
ATOM   1640  CA  LEU P 247     130.428 141.432 140.398  1.00166.68           C
ATOM   1641  C   LEU P 247     131.553 142.350 140.861  1.00166.68           C
ATOM   1642  O   LEU P 247     131.469 142.956 141.936  1.00166.68           O
ATOM   1643  CB  LEU P 247     130.741 139.976 140.747  1.00166.68           C
ATOM   1644  CG  LEU P 247     130.923 139.638 142.227  1.00166.68           C
ATOM   1645  CD1 LEU P 247     129.640 139.918 142.989  1.00166.68           C
ATOM   1646  CD2 LEU P 247     131.345 138.188 142.400  1.00166.68           C
ATOM   1647  N   TYR P 248     132.619 142.453 140.065  1.00171.46           N
ATOM   1648  CA  TYR P 248     133.744 143.311 140.419  1.00171.46           C
ATOM   1649  C   TYR P 248     133.366 144.790 140.342  1.00171.46           C
ATOM   1650  O   TYR P 248     133.673 145.564 141.256  1.00171.46           O
ATOM   1651  CB  TYR P 248     134.947 142.990 139.533  1.00171.46           C
ATOM   1652  CG  TYR P 248     136.203 143.730 139.937  1.00171.46           C
ATOM   1653  CD1 TYR P 248     136.874 143.407 141.112  1.00171.46           C
ATOM   1654  CD2 TYR P 248     136.727 144.729 139.137  1.00171.46           C
ATOM   1655  CE1 TYR P 248     138.026 144.080 141.487  1.00171.46           C
ATOM   1656  CE2 TYR P 248     137.875 145.410 139.494  1.00171.46           C
ATOM   1657  CZ  TYR P 248     138.522 145.081 140.669  1.00171.46           C
ATOM   1658  OH  TYR P 248     139.665 145.758 141.022  1.00171.46           O
ATOM   1659  N   TYR P 249     132.709 145.207 139.257  1.00165.84           N
ATOM   1660  CA  TYR P 249     132.458 146.623 139.000  1.00165.84           C
ATOM   1661  C   TYR P 249     131.176 147.139 139.653  1.00165.84           C
ATOM   1662  O   TYR P 249     131.201 148.175 140.325  1.00165.84           O
ATOM   1663  CB  TYR P 249     132.373 146.866 137.486  1.00165.84           C
ATOM   1664  CG  TYR P 249     133.680 146.811 136.720  1.00165.84           C
ATOM   1665  CD1 TYR P 249     134.895 147.079 137.337  1.00165.84           C
ATOM   1666  CD2 TYR P 249     133.693 146.459 135.374  1.00165.84           C
ATOM   1667  CE1 TYR P 249     136.087 147.024 136.622  1.00165.84           C
ATOM   1668  CE2 TYR P 249     134.871 146.394 134.657  1.00165.84           C
ATOM   1669  CZ  TYR P 249     136.065 146.675 135.285  1.00165.84           C
ATOM   1670  OH  TYR P 249     137.237 146.608 134.568  1.00165.84           O
ATOM   1671  N   GLU P 250     130.045 146.440 139.471  1.00168.23           N
ATOM   1672  CA  GLU P 250     128.718 146.954 139.850  1.00168.23           C
ATOM   1673  C   GLU P 250     127.952 145.898 140.649  1.00168.23           C
ATOM   1674  O   GLU P 250     127.144 145.152 140.090  1.00168.23           O
ATOM   1675  CB  GLU P 250     127.930 147.390 138.605  1.00168.23           C
ATOM   1676  CG  GLU P 250     128.508 148.590 137.870  1.00168.23           C
ATOM   1677  CD  GLU P 250     128.410 149.874 138.672  1.00168.23           C
ATOM   1678  OE1 GLU P 250     127.433 150.033 139.434  1.00168.23           O
ATOM   1679  OE2 GLU P 250     129.314 150.725 138.539  1.00168.23           O
ATOM   1680  N   ASN P 251     128.190 145.844 141.961  1.00174.11           N
ATOM   1681  CA  ASN P 251     127.552 144.846 142.814  1.00174.11           C
ATOM   1682  C   ASN P 251     126.633 145.462 143.868  1.00174.11           C
ATOM   1683  O   ASN P 251     126.313 144.805 144.864  1.00174.11           O
ATOM   1684  CB  ASN P 251     128.608 143.952 143.472  1.00174.11           C
ATOM   1685  CG  ASN P 251     129.660 144.738 144.250  1.00174.11           C
ATOM   1686  OD1 ASN P 251     129.610 145.965 144.341  1.00174.11           O
ATOM   1687  ND2 ASN P 251     130.619 144.020 144.823  1.00174.11           N
ATOM   1688  N   GLU P 252     126.197 146.709 143.671  1.00174.56           N
ATOM   1689  CA  GLU P 252     125.325 147.351 144.650  1.00174.56           C
ATOM   1690  C   GLU P 252     123.861 146.986 144.435  1.00174.56           C
ATOM   1691  O   GLU P 252     123.089 146.941 145.398  1.00174.56           O
ATOM   1692  CB  GLU P 252     125.497 148.870 144.595  1.00174.56           C
ATOM   1693  CG  GLU P 252     126.861 149.356 145.048  1.00174.56           C
ATOM   1694  CD  GLU P 252     127.000 150.862 144.958  1.00174.56           C
ATOM   1695  OE1 GLU P 252     126.080 151.513 144.421  1.00174.56           O
ATOM   1696  OE2 GLU P 252     128.029 151.394 145.424  1.00174.56           O
ATOM   1697  N   GLN P 253     123.470 146.722 143.192  1.00163.00           N
ATOM   1698  CA  GLN P 253     122.095 146.410 142.837  1.00163.00           C
ATOM   1699  C   GLN P 253     122.077 145.111 142.046  1.00163.00           C
ATOM   1700  O   GLN P 253     123.117 144.642 141.575  1.00163.00           O
ATOM   1701  CB  GLN P 253     121.447 147.538 142.021  1.00163.00           C
ATOM   1702  CG  GLN P 253     122.077 147.756 140.655  1.00163.00           C
ATOM   1703  CD  GLN P 253     121.447 148.911 139.901  1.00163.00           C
ATOM   1704  OE1 GLN P 253     120.493 149.529 140.373  1.00163.00           O
ATOM   1705  NE2 GLN P 253     121.980 149.209 138.722  1.00163.00           N
ATOM   1706  N   CYS P 254     120.890 144.505 141.964  1.00162.64           N
ATOM   1707  CA  CYS P 254     120.716 143.286 141.181  1.00162.64           C
ATOM   1708  C   CYS P 254     121.020 143.552 139.709  1.00162.64           C
ATOM   1709  O   CYS P 254     120.672 144.603 139.165  1.00162.64           O
ATOM   1710  CB  CYS P 254     119.304 142.722 141.344  1.00162.64           C
ATOM   1711  SG  CYS P 254     119.133 141.105 140.545  1.00162.64           S
ATOM   1712  N   TRP P 255     121.682 142.581 139.073  1.00160.40           N
ATOM   1713  CA  TRP P 255     122.479 142.784 137.864  1.00160.40           C
ATOM   1714  C   TRP P 255     121.683 143.175 136.620  1.00160.40           C
ATOM   1715  O   TRP P 255     122.301 143.468 135.591  1.00160.40           O
ATOM   1716  CB  TRP P 255     123.294 141.520 137.580  1.00160.40           C
ATOM   1717  CG  TRP P 255     124.391 141.285 138.581  1.00160.40           C
ATOM   1718  CD1 TRP P 255     124.765 142.114 139.601  1.00160.40           C
ATOM   1719  CD2 TRP P 255     125.280 140.162 138.634  1.00160.40           C
ATOM   1720  NE1 TRP P 255     125.817 141.569 140.294  1.00160.40           N
ATOM   1721  CE2 TRP P 255     126.153 140.372 139.720  1.00160.40           C
ATOM   1722  CE3 TRP P 255     125.417 138.998 137.874  1.00160.40           C
ATOM   1723  CZ2 TRP P 255     127.150 139.461 140.063  1.00160.40           C
ATOM   1724  CZ3 TRP P 255     126.405 138.093 138.218  1.00160.40           C
ATOM   1725  CH2 TRP P 255     127.259 138.330 139.303  1.00160.40           C
ATOM   1726  N   PHE P 256     120.351 143.193 136.670  1.00153.71           N
ATOM   1727  CA  PHE P 256     119.570 143.705 135.549  1.00153.71           C
ATOM   1728  C   PHE P 256     119.509 145.229 135.513  1.00153.71           C
ATOM   1729  O   PHE P 256     118.973 145.786 134.549  1.00153.71           O
ATOM   1730  CB  PHE P 256     118.149 143.115 135.555  1.00153.71           C
ATOM   1731  CG  PHE P 256     117.315 143.497 136.752  1.00153.71           C
ATOM   1732  CD1 PHE P 256     117.351 142.732 137.906  1.00153.71           C
ATOM   1733  CD2 PHE P 256     116.458 144.590 136.705  1.00153.71           C
ATOM   1734  CE1 PHE P 256     116.578 143.068 139.002  1.00153.71           C
ATOM   1735  CE2 PHE P 256     115.688 144.932 137.798  1.00153.71           C
ATOM   1736  CZ  PHE P 256     115.749 144.167 138.948  1.00153.71           C
ATOM   1737  N   GLY P 257     120.035 145.909 136.528  1.00151.78           N
ATOM   1738  CA  GLY P 257     120.034 147.356 136.548  1.00151.78           C
ATOM   1739  C   GLY P 257     121.035 147.973 135.587  1.00151.78           C
ATOM   1740  O   GLY P 257     121.877 147.307 134.982  1.00151.78           O
ATOM   1741  N   LYS P 258     120.928 149.295 135.453  1.00149.57           N
ATOM   1742  CA  LYS P 258     121.754 150.067 134.537  1.00149.57           C
ATOM   1743  C   LYS P 258     122.214 151.342 135.233  1.00149.57           C
ATOM   1744  O   LYS P 258     121.491 151.921 136.048  1.00149.57           O
ATOM   1745  CB  LYS P 258     120.976 150.395 133.247  1.00149.57           C
ATOM   1746  CG  LYS P 258     121.790 151.033 132.128  1.00149.57           C
ATOM   1747  CD  LYS P 258     120.941 151.269 130.892  1.00149.57           C
ATOM   1748  CE  LYS P 258     121.750 151.932 129.790  1.00149.57           C
ATOM   1749  NZ  LYS P 258     120.926 152.184 128.578  1.00149.57           N
ATOM   1750  N   GLU P 259     123.431 151.770 134.897  1.00154.96           N
ATOM   1751  CA  GLU P 259     124.016 153.039 135.294  1.00154.96           C
ATOM   1752  C   GLU P 259     124.496 153.786 134.056  1.00154.96           C
ATOM   1753  O   GLU P 259     124.931 153.154 133.087  1.00154.96           O
ATOM   1754  CB  GLU P 259     125.191 152.820 136.263  1.00154.96           C
ATOM   1755  CG  GLU P 259     124.790 152.227 137.606  1.00154.96           C
ATOM   1756  CD  GLU P 259     123.958 153.179 138.445  1.00154.96           C
ATOM   1757  OE1 GLU P 259     124.179 154.405 138.356  1.00154.96           O
ATOM   1758  OE2 GLU P 259     123.080 152.700 139.193  1.00154.96           O
ATOM   1759  N   PRO P 260     124.366 155.119 134.024  1.00156.92           N
ATOM   1760  CA  PRO P 260     124.785 155.868 132.823  1.00156.92           C
ATOM   1761  C   PRO P 260     126.285 155.836 132.560  1.00156.92           C
ATOM   1762  O   PRO P 260     126.699 156.109 131.426  1.00156.92           O
ATOM   1763  CB  PRO P 260     124.300 157.295 133.112  1.00156.92           C
ATOM   1764  CG  PRO P 260     124.241 157.377 134.597  1.00156.92           C
ATOM   1765  CD  PRO P 260     123.831 156.011 135.069  1.00156.92           C
ATOM   1766  N   GLY P 261     127.106 155.513 133.555  1.00161.04           N
ATOM   1767  CA  GLY P 261     128.525 155.300 133.367  1.00161.04           C
ATOM   1768  C   GLY P 261     128.943 153.848 133.292  1.00161.04           C
ATOM   1769  O   GLY P 261     130.130 153.552 133.474  1.00161.04           O
ATOM   1770  N   ASP P 262     128.013 152.934 133.030  1.00165.52           N
ATOM   1771  CA  ASP P 262     128.314 151.511 133.010  1.00165.52           C
ATOM   1772  C   ASP P 262     128.978 151.121 131.694  1.00165.52           C
ATOM   1773  O   ASP P 262     128.726 151.716 130.642  1.00165.52           O
ATOM   1774  CB  ASP P 262     127.033 150.697 133.207  1.00165.52           C
ATOM   1775  CG  ASP P 262     127.299 149.256 133.586  1.00165.52           C
ATOM   1776  OD1 ASP P 262     128.476 148.891 133.764  1.00165.52           O
ATOM   1777  OD2 ASP P 262     126.324 148.483 133.697  1.00165.52           O
ATOM   1778  N   LEU P 263     129.839 150.105 131.766  1.00165.24           N
ATOM   1779  CA  LEU P 263     130.454 149.522 130.584  1.00165.24           C
ATOM   1780  C   LEU P 263     130.369 148.003 130.536  1.00165.24           C
ATOM   1781  O   LEU P 263     130.780 147.425 129.523  1.00165.24           O
ATOM   1782  CB  LEU P 263     131.933 149.933 130.481  1.00165.24           C
ATOM   1783  CG  LEU P 263     132.255 151.411 130.246  1.00165.24           C
ATOM   1784  CD1 LEU P 263     133.757 151.651 130.313  1.00165.24           C
ATOM   1785  CD2 LEU P 263     131.695 151.885 128.914  1.00165.24           C
ATOM   1786  N   VAL P 264     129.909 147.347 131.612  1.00166.95           N
ATOM   1787  CA  VAL P 264     129.988 145.890 131.734  1.00166.95           C
ATOM   1788  C   VAL P 264     129.140 145.205 130.666  1.00166.95           C
ATOM   1789  O   VAL P 264     129.545 144.184 130.090  1.00166.95           O
ATOM   1790  CB  VAL P 264     129.566 145.455 133.152  1.00166.95           C
ATOM   1791  CG1 VAL P 264     129.760 143.959 133.347  1.00166.95           C
ATOM   1792  CG2 VAL P 264     130.326 146.232 134.203  1.00166.95           C
ATOM   1793  N   ASP P 265     127.959 145.773 130.370  1.00161.82           N
ATOM   1794  CA  ASP P 265     127.003 145.169 129.441  1.00161.82           C
ATOM   1795  C   ASP P 265     127.553 145.027 128.027  1.00161.82           C
ATOM   1796  O   ASP P 265     127.145 144.106 127.303  1.00161.82           O
ATOM   1797  CB  ASP P 265     125.716 145.995 129.414  1.00161.82           C
ATOM   1798  CG  ASP P 265     124.960 145.938 130.726  1.00161.82           C
ATOM   1799  OD1 ASP P 265     125.070 144.915 131.434  1.00161.82           O
ATOM   1800  OD2 ASP P 265     124.255 146.917 131.049  1.00161.82           O
ATOM   1801  N   TYR P 266     128.560 145.837 127.675  1.00165.76           N
ATOM   1802  CA  TYR P 266     129.206 145.774 126.370  1.00165.76           C
ATOM   1803  C   TYR P 266     129.951 144.464 126.167  1.00165.76           C
ATOM   1804  O   TYR P 266     130.296 144.139 125.025  1.00165.76           O
ATOM   1805  CB  TYR P 266     130.167 146.953 126.195  1.00165.76           C
ATOM   1806  CG  TYR P 266     129.496 148.306 126.051  1.00165.76           C
ATOM   1807  CD1 TYR P 266     128.146 148.411 125.726  1.00165.76           C
ATOM   1808  CD2 TYR P 266     130.216 149.479 126.249  1.00165.76           C
ATOM   1809  CE1 TYR P 266     127.534 149.648 125.598  1.00165.76           C
ATOM   1810  CE2 TYR P 266     129.613 150.719 126.123  1.00165.76           C
ATOM   1811  CZ  TYR P 266     128.273 150.797 125.798  1.00165.76           C
ATOM   1812  OH  TYR P 266     127.672 152.029 125.673  1.00165.76           O
ATOM   1813  N   ILE P 267     130.259 143.748 127.256  1.00167.75           N
ATOM   1814  CA  ILE P 267     130.848 142.422 127.129  1.00167.75           C
ATOM   1815  C   ILE P 267     129.877 141.487 126.416  1.00167.75           C
ATOM   1816  O   ILE P 267     130.267 140.751 125.501  1.00167.75           O
ATOM   1817  CB  ILE P 267     131.256 141.885 128.515  1.00167.75           C
ATOM   1818  CG1 ILE P 267     132.364 142.754 129.115  1.00167.75           C
ATOM   1819  CG2 ILE P 267     131.706 140.433 128.434  1.00167.75           C
ATOM   1820  CD1 ILE P 267     132.658 142.457 130.573  1.00167.75           C
ATOM   1821  N   TYR P 268     128.593 141.519 126.791  1.00156.70           N
ATOM   1822  CA  TYR P 268     127.658 140.639 126.098  1.00156.70           C
ATOM   1823  C   TYR P 268     126.887 141.330 124.983  1.00156.70           C
ATOM   1824  O   TYR P 268     126.568 140.683 123.984  1.00156.70           O
ATOM   1825  CB  TYR P 268     126.677 139.973 127.080  1.00156.70           C
ATOM   1826  CG  TYR P 268     125.611 140.839 127.726  1.00156.70           C
ATOM   1827  CD1 TYR P 268     125.862 141.514 128.914  1.00156.70           C
ATOM   1828  CD2 TYR P 268     124.328 140.921 127.184  1.00156.70           C
ATOM   1829  CE1 TYR P 268     124.880 142.280 129.524  1.00156.70           C
ATOM   1830  CE2 TYR P 268     123.342 141.689 127.787  1.00156.70           C
ATOM   1831  CZ  TYR P 268     123.628 142.367 128.956  1.00156.70           C
ATOM   1832  OH  TYR P 268     122.664 143.133 129.572  1.00156.70           O
ATOM   1833  N   GLN P 269     126.641 142.638 125.090  1.00154.32           N
ATOM   1834  CA  GLN P 269     125.890 143.345 124.057  1.00154.32           C
ATOM   1835  C   GLN P 269     126.726 143.643 122.821  1.00154.32           C
ATOM   1836  O   GLN P 269     126.171 143.736 121.719  1.00154.32           O
ATOM   1837  CB  GLN P 269     125.317 144.652 124.611  1.00154.32           C
ATOM   1838  CG  GLN P 269     124.237 144.467 125.658  1.00154.32           C
ATOM   1839  CD  GLN P 269     123.709 145.786 126.182  1.00154.32           C
ATOM   1840  OE1 GLN P 269     124.202 146.853 125.817  1.00154.32           O
ATOM   1841  NE2 GLN P 269     122.698 145.721 127.040  1.00154.32           N
ATOM   1842  N   GLY P 270     128.035 143.837 122.994  1.00156.33           N
ATOM   1843  CA  GLY P 270     128.967 144.076 121.911  1.00156.33           C
ATOM   1844  C   GLY P 270     128.947 143.112 120.734  1.00156.33           C
ATOM   1845  O   GLY P 270     128.696 143.525 119.597  1.00156.33           O
ATOM   1846  N   PRO P 271     129.246 141.825 120.963  1.00152.80           N
ATOM   1847  CA  PRO P 271     129.188 140.863 119.848  1.00152.80           C
ATOM   1848  C   PRO P 271     127.795 140.630 119.281  1.00152.80           C
ATOM   1849  O   PRO P 271     127.693 140.378 118.071  1.00152.80           O
ATOM   1850  CB  PRO P 271     129.771 139.580 120.457  1.00152.80           C
ATOM   1851  CG  PRO P 271     129.578 139.727 121.917  1.00152.80           C
ATOM   1852  CD  PRO P 271     129.757 141.189 122.191  1.00152.80           C
ATOM   1853  N   ILE P 272     126.738 140.798 120.093  1.00148.42           N
ATOM   1854  CA  ILE P 272     125.362 140.555 119.647  1.00148.42           C
ATOM   1855  C   ILE P 272     124.990 141.474 118.492  1.00148.42           C
ATOM   1856  O   ILE P 272     124.499 141.010 117.451  1.00148.42           O
ATOM   1857  CB  ILE P 272     124.380 140.725 120.824  1.00148.42           C
ATOM   1858  CG1 ILE P 272     124.419 139.524 121.772  1.00148.42           C
ATOM   1859  CG2 ILE P 272     122.961 141.038 120.342  1.00148.42           C
ATOM   1860  CD1 ILE P 272     123.621 139.744 123.052  1.00148.42           C
ATOM   1861  N   ILE P 273     125.310 142.767 118.628  1.00152.27           N
ATOM   1862  CA  ILE P 273     125.072 143.734 117.561  1.00152.27           C
ATOM   1863  C   ILE P 273     125.860 143.348 116.321  1.00152.27           C
ATOM   1864  O   ILE P 273     125.317 143.341 115.205  1.00152.27           O
ATOM   1865  CB  ILE P 273     125.427 145.153 118.043  1.00152.27           C
ATOM   1866  CG1 ILE P 273     124.600 145.519 119.278  1.00152.27           C
ATOM   1867  CG2 ILE P 273     125.218 146.173 116.931  1.00152.27           C
ATOM   1868  CD1 ILE P 273     123.107 145.547 119.032  1.00152.27           C
ATOM   1869  N   LEU P 274     127.108 142.891 116.523  1.00156.11           N
ATOM   1870  CA  LEU P 274     127.947 142.449 115.415  1.00156.11           C
ATOM   1871  C   LEU P 274     127.327 141.250 114.721  1.00156.11           C
ATOM   1872  O   LEU P 274     127.281 141.202 113.481  1.00156.11           O
ATOM   1873  CB  LEU P 274     129.349 142.107 115.919  1.00156.11           C
ATOM   1874  CG  LEU P 274     130.200 143.245 116.480  1.00156.11           C
ATOM   1875  CD1 LEU P 274     131.488 142.695 117.075  1.00156.11           C
ATOM   1876  CD2 LEU P 274     130.496 144.266 115.394  1.00156.11           C
ATOM   1877  N   VAL P 275     126.741 140.340 115.519  1.00150.90           N
ATOM   1878  CA  VAL P 275     126.031 139.182 114.983  1.00150.90           C
ATOM   1879  C   VAL P 275     124.893 139.640 114.088  1.00150.90           C
ATOM   1880  O   VAL P 275     124.813 139.240 112.915  1.00150.90           O
ATOM   1881  CB  VAL P 275     125.523 138.294 116.134  1.00150.90           C
ATOM   1882  CG1 VAL P 275     124.463 137.336 115.646  1.00150.90           C
ATOM   1883  CG2 VAL P 275     126.675 137.517 116.748  1.00150.90           C
ATOM   1884  N   LEU P 276     124.117 140.621 114.577  1.00152.11           N
ATOM   1885  CA  LEU P 276     122.992 141.146 113.814  1.00152.11           C
ATOM   1886  C   LEU P 276     123.480 141.773 112.522  1.00152.11           C
ATOM   1887  O   LEU P 276     122.952 141.458 111.443  1.00152.11           O
ATOM   1888  CB  LEU P 276     122.211 142.155 114.653  1.00152.11           C
ATOM   1889  CG  LEU P 276     121.520 141.586 115.894  1.00152.11           C
ATOM   1890  CD1 LEU P 276     120.874 142.697 116.707  1.00152.11           C
ATOM   1891  CD2 LEU P 276     120.497 140.527 115.511  1.00152.11           C
ATOM   1892  N   LEU P 277     124.619 142.483 112.602  1.00153.80           N
ATOM   1893  CA  LEU P 277     125.145 143.182 111.439  1.00153.80           C
ATOM   1894  C   LEU P 277     125.570 142.188 110.377  1.00153.80           C
ATOM   1895  O   LEU P 277     125.179 142.330 109.208  1.00153.80           O
ATOM   1896  CB  LEU P 277     126.322 144.077 111.833  1.00153.80           C
ATOM   1897  CG  LEU P 277     126.064 145.329 112.675  1.00153.80           C
ATOM   1898  CD1 LEU P 277     127.381 145.960 113.102  1.00153.80           C
ATOM   1899  CD2 LEU P 277     125.220 146.328 111.908  1.00153.80           C
ATOM   1900  N   ILE P 278     126.226 141.096 110.794  1.00150.80           N
ATOM   1901  CA  ILE P 278     126.714 140.173 109.780  1.00150.80           C
ATOM   1902  C   ILE P 278     125.541 139.394 109.210  1.00150.80           C
ATOM   1903  O   ILE P 278     125.502 139.139 107.994  1.00150.80           O
ATOM   1904  CB  ILE P 278     127.861 139.276 110.306  1.00150.80           C
ATOM   1905  CG1 ILE P 278     128.585 138.611 109.135  1.00150.80           C
ATOM   1906  CG2 ILE P 278     127.399 138.213 111.278  1.00150.80           C
ATOM   1907  CD1 ILE P 278     129.308 139.585 108.232  1.00150.80           C
ATOM   1908  N   ASN P 279     124.500 139.151 110.030  1.00149.66           N
ATOM   1909  CA  ASN P 279     123.330 138.462 109.506  1.00149.66           C
ATOM   1910  C   ASN P 279     122.592 139.345 108.521  1.00149.66           C
ATOM   1911  O   ASN P 279     122.108 138.840 107.497  1.00149.66           O
ATOM   1912  CB  ASN P 279     122.400 138.031 110.639  1.00149.66           C
ATOM   1913  CG  ASN P 279     122.956 136.872 111.440  1.00149.66           C
ATOM   1914  OD1 ASN P 279     123.554 135.950 110.886  1.00149.66           O
ATOM   1915  ND2 ASN P 279     122.740 136.901 112.748  1.00149.66           N
ATOM   1916  N   PHE P 280     122.641 140.669 108.745  1.00148.75           N
ATOM   1917  CA  PHE P 280     122.054 141.601 107.792  1.00148.75           C
ATOM   1918  C   PHE P 280     122.780 141.511 106.464  1.00148.75           C
ATOM   1919  O   PHE P 280     122.136 141.376 105.412  1.00148.75           O
ATOM   1920  CB  PHE P 280     122.103 143.024 108.345  1.00148.75           C
ATOM   1921  CG  PHE P 280     121.480 144.050 107.441  1.00148.75           C
ATOM   1922  CD1 PHE P 280     120.102 144.145 107.326  1.00148.75           C
ATOM   1923  CD2 PHE P 280     122.273 144.924 106.711  1.00148.75           C
ATOM   1924  CE1 PHE P 280     119.523 145.089 106.495  1.00148.75           C
ATOM   1925  CE2 PHE P 280     121.702 145.872 105.878  1.00148.75           C
ATOM   1926  CZ  PHE P 280     120.325 145.954 105.771  1.00148.75           C
ATOM   1927  N   VAL P 281     124.121 141.449 106.523  1.00149.58           N
ATOM   1928  CA  VAL P 281     124.931 141.285 105.321  1.00149.58           C
ATOM   1929  C   VAL P 281     124.583 139.975 104.641  1.00149.58           C
ATOM   1930  O   VAL P 281     124.328 139.947 103.424  1.00149.58           O
ATOM   1931  CB  VAL P 281     126.429 141.369 105.669  1.00149.58           C
ATOM   1932  CG1 VAL P 281     127.283 141.090 104.441  1.00149.58           C
ATOM   1933  CG2 VAL P 281     126.760 142.733 106.251  1.00149.58           C
ATOM   1934  N   PHE P 282     124.408 138.912 105.452  1.00147.44           N
ATOM   1935  CA  PHE P 282     124.039 137.604 104.924  1.00147.44           C
ATOM   1936  C   PHE P 282     122.704 137.682 104.215  1.00147.44           C
ATOM   1937  O   PHE P 282     122.594 137.268 103.049  1.00147.44           O
ATOM   1938  CB  PHE P 282     123.967 136.567 106.049  1.00147.44           C
ATOM   1939  CG  PHE P 282     125.302 136.166 106.620  1.00147.44           C
ATOM   1940  CD1 PHE P 282     126.488 136.454 105.958  1.00147.44           C
ATOM   1941  CD2 PHE P 282     125.361 135.481 107.824  1.00147.44           C
ATOM   1942  CE1 PHE P 282     127.707 136.073 106.493  1.00147.44           C
ATOM   1943  CE2 PHE P 282     126.575 135.096 108.365  1.00147.44           C
ATOM   1944  CZ  PHE P 282     127.749 135.392 107.698  1.00147.44           C
ATOM   1945  N   LEU P 283     121.742 138.375 104.852  1.00138.42           N
ATOM   1946  CA  LEU P 283     120.397 138.506 104.309  1.00138.42           C
ATOM   1947  C   LEU P 283     120.426 139.195 102.959  1.00138.42           C
ATOM   1948  O   LEU P 283     119.791 138.713 102.007  1.00138.42           O
ATOM   1949  CB  LEU P 283     119.510 139.274 105.287  1.00138.42           C
ATOM   1950  CG  LEU P 283     118.047 139.467 104.886  1.00138.42           C
ATOM   1951  CD1 LEU P 283     117.344 138.128 104.768  1.00138.42           C
ATOM   1952  CD2 LEU P 283     117.334 140.363 105.886  1.00138.42           C
ATOM   1953  N   PHE P 284     121.291 140.221 102.834  1.00143.46           N
ATOM   1954  CA  PHE P 284     121.417 140.971 101.588  1.00143.46           C
ATOM   1955  C   PHE P 284     121.817 140.054 100.446  1.00143.46           C
ATOM   1956  O   PHE P 284     121.106 139.980  99.429  1.00143.46           O
ATOM   1957  CB  PHE P 284     122.428 142.106 101.754  1.00143.46           C
ATOM   1958  CG  PHE P 284     122.586 142.961 100.528  1.00143.46           C
ATOM   1959  CD1 PHE P 284     121.602 143.873 100.174  1.00143.46           C
ATOM   1960  CD2 PHE P 284     123.718 142.856  99.733  1.00143.46           C
ATOM   1961  CE1 PHE P 284     121.742 144.663  99.044  1.00143.46           C
ATOM   1962  CE2 PHE P 284     123.865 143.642  98.603  1.00143.46           C
ATOM   1963  CZ  PHE P 284     122.876 144.547  98.259  1.00143.46           C
ATOM   1964  N   ASN P 285     122.863 139.238 100.676  1.00142.73           N
ATOM   1965  CA  ASN P 285     123.368 138.350  99.635  1.00142.73           C
ATOM   1966  C   ASN P 285     122.305 137.346  99.228  1.00142.73           C
ATOM   1967  O   ASN P 285     122.074 137.139  98.026  1.00142.73           O
ATOM   1968  CB  ASN P 285     124.631 137.636 100.115  1.00142.73           C
ATOM   1969  CG  ASN P 285     125.820 138.570 100.233  1.00142.73           C
ATOM   1970  OD1 ASN P 285     126.042 139.424  99.374  1.00142.73           O
ATOM   1971  ND2 ASN P 285     126.593 138.411 101.301  1.00142.73           N
ATOM   1972  N   ILE P 286     121.533 136.870 100.218  1.00139.62           N
ATOM   1973  CA  ILE P 286     120.505 135.867  99.967  1.00139.62           C
ATOM   1974  C   ILE P 286     119.432 136.451  99.071  1.00139.62           C
ATOM   1975  O   ILE P 286     119.097 135.871  98.025  1.00139.62           O
ATOM   1976  CB  ILE P 286     119.925 135.353 101.296  1.00139.62           C
ATOM   1977  CG1 ILE P 286     121.008 134.610 102.075  1.00139.62           C
ATOM   1978  CG2 ILE P 286     118.725 134.453 101.045  1.00139.62           C
ATOM   1979  CD1 ILE P 286     120.713 134.474 103.535  1.00139.62           C
ATOM   1980  N   VAL P 287     119.011 137.687  99.389  1.00142.79           N
ATOM   1981  CA  VAL P 287     117.975 138.354  98.609  1.00142.79           C
ATOM   1982  C   VAL P 287     118.471 138.591  97.196  1.00142.79           C
ATOM   1983  O   VAL P 287     117.746 138.316  96.227  1.00142.79           O
ATOM   1984  CB  VAL P 287     117.539 139.661  99.300  1.00142.79           C
ATOM   1985  CG1 VAL P 287     116.590 140.457  98.416  1.00142.79           C
ATOM   1986  CG2 VAL P 287     116.865 139.354 100.626  1.00142.79           C
ATOM   1987  N   ARG P 288     119.759 138.968  97.067  1.00146.34           N
ATOM   1988  CA  ARG P 288     120.373 139.184  95.759  1.00146.34           C
ATOM   1989  C   ARG P 288     120.286 137.928  94.907  1.00146.34           C
ATOM   1990  O   ARG P 288     119.740 137.965  93.793  1.00146.34           O
ATOM   1991  CB  ARG P 288     121.827 139.625  95.931  1.00146.34           C
ATOM   1992  CG  ARG P 288     122.523 139.990  94.633  1.00146.34           C
ATOM   1993  CD  ARG P 288     123.951 140.435  94.892  1.00146.34           C
ATOM   1994  NE  ARG P 288     124.777 139.341  95.394  1.00146.34           N
ATOM   1995  CZ  ARG P 288     126.008 139.493  95.873  1.00146.34           C
ATOM   1996  NH1 ARG P 288     126.561 140.698  95.918  1.00146.34           N
ATOM   1997  NH2 ARG P 288     126.685 138.440  96.309  1.00146.34           N
ATOM   1998  N   ILE P 289     120.648 136.782  95.500  1.00146.28           N
ATOM   1999  CA  ILE P 289     120.605 135.521  94.770  1.00146.28           C
ATOM   2000  C   ILE P 289     119.160 135.156  94.485  1.00146.28           C
ATOM   2001  O   ILE P 289     118.827 134.715  93.372  1.00146.28           O
ATOM   2002  CB  ILE P 289     121.365 134.426  95.540  1.00146.28           C
ATOM   2003  CG1 ILE P 289     122.842 134.815  95.628  1.00146.28           C
ATOM   2004  CG2 ILE P 289     121.234 133.076  94.852  1.00146.28           C
ATOM   2005  CD1 ILE P 289     123.669 133.936  96.520  1.00146.28           C
ATOM   2006  N   LEU P 290     118.282 135.409  95.470  1.00148.47           N
ATOM   2007  CA  LEU P 290     116.850 135.186  95.312  1.00148.47           C
ATOM   2008  C   LEU P 290     116.316 135.982  94.134  1.00148.47           C
ATOM   2009  O   LEU P 290     115.616 135.426  93.276  1.00148.47           O
ATOM   2010  CB  LEU P 290     116.109 135.561  96.593  1.00148.47           C
ATOM   2011  CG  LEU P 290     114.603 135.314  96.550  1.00148.47           C
ATOM   2012  CD1 LEU P 290     114.297 133.829  96.413  1.00148.47           C
ATOM   2013  CD2 LEU P 290     113.946 135.895  97.780  1.00148.47           C
ATOM   2014  N   MET P 291     116.740 137.255  94.027  1.00156.39           N
ATOM   2015  CA  MET P 291     116.308 138.107  92.924  1.00156.39           C
ATOM   2016  C   MET P 291     116.773 137.538  91.595  1.00156.39           C
ATOM   2017  O   MET P 291     115.996 137.507  90.629  1.00156.39           O
ATOM   2018  CB  MET P 291     116.821 139.536  93.108  1.00156.39           C
ATOM   2019  CG  MET P 291     116.135 140.309  94.224  1.00156.39           C
ATOM   2020  SD  MET P 291     114.359 140.492  93.970  1.00156.39           S
ATOM   2021  CE  MET P 291     114.327 141.636  92.594  1.00156.39           C
ATOM   2022  N   THR P 292     118.002 136.995  91.570  1.00156.69           N
ATOM   2023  CA  THR P 292     118.528 136.341  90.377  1.00156.69           C
ATOM   2024  C   THR P 292     117.636 135.179  89.972  1.00156.69           C
ATOM   2025  O   THR P 292     117.231 135.078  88.804  1.00156.69           O
ATOM   2026  CB  THR P 292     119.960 135.864  90.626  1.00156.69           C
ATOM   2027  OG1 THR P 292     120.787 136.987  90.953  1.00156.69           O
ATOM   2028  CG2 THR P 292     120.519 135.177  89.390  1.00156.69           C
ATOM   2029  N   LYS P 293     117.244 134.353  90.954  1.00155.76           N
ATOM   2030  CA  LYS P 293     116.334 133.246  90.685  1.00155.76           C
ATOM   2031  C   LYS P 293     114.995 133.778  90.203  1.00155.76           C
ATOM   2032  O   LYS P 293     114.424 133.258  89.236  1.00155.76           O
ATOM   2033  CB  LYS P 293     116.164 132.381  91.932  1.00155.76           C
ATOM   2034  CG  LYS P 293     117.458 131.745  92.394  1.00155.76           C
ATOM   2035  CD  LYS P 293     117.976 130.770  91.353  1.00155.76           C
ATOM   2036  CE  LYS P 293     119.248 130.096  91.818  1.00155.76           C
ATOM   2037  NZ  LYS P 293     119.803 129.189  90.779  1.00155.76           N
ATOM   2038  N   LEU P 294     114.517 134.853  90.841  1.00159.90           N
ATOM   2039  CA  LEU P 294     113.271 135.486  90.429  1.00159.90           C
ATOM   2040  C   LEU P 294     113.400 136.064  89.026  1.00159.90           C
ATOM   2041  O   LEU P 294     112.426 136.083  88.263  1.00159.90           O
ATOM   2042  CB  LEU P 294     112.868 136.547  91.450  1.00159.90           C
ATOM   2043  CG  LEU P 294     112.406 135.930  92.772  1.00159.90           C
ATOM   2044  CD1 LEU P 294     112.237 136.985  93.845  1.00159.90           C
ATOM   2045  CD2 LEU P 294     111.114 135.150  92.568  1.00159.90           C
ATOM   2046  N   ARG P 295     114.589 136.576  88.684  1.00160.98           N
ATOM   2047  CA  ARG P 295     114.850 136.978  87.306  1.00160.98           C
ATOM   2048  C   ARG P 295     114.799 135.784  86.359  1.00160.98           C
ATOM   2049  O   ARG P 295     114.265 135.885  85.248  1.00160.98           O
ATOM   2050  CB  ARG P 295     116.194 137.700  87.200  1.00160.98           C
ATOM   2051  CG  ARG P 295     116.179 139.110  87.774  1.00160.98           C
ATOM   2052  CD  ARG P 295     117.424 139.895  87.387  1.00160.98           C
ATOM   2053  NE  ARG P 295     118.650 139.358  87.973  1.00160.98           N
ATOM   2054  CZ  ARG P 295     119.129 139.715  89.160  1.00160.98           C
ATOM   2055  NH1 ARG P 295     118.483 140.609  89.897  1.00160.98           N
ATOM   2056  NH2 ARG P 295     120.256 139.180  89.611  1.00160.98           N
ATOM   2057  N   ALA P 296     115.352 134.644  86.779  1.00162.95           N
ATOM   2058  CA  ALA P 296     115.370 133.467  85.916  1.00162.95           C
ATOM   2059  C   ALA P 296     114.033 132.732  85.863  1.00162.95           C
ATOM   2060  O   ALA P 296     113.659 132.211  84.806  1.00162.95           O
ATOM   2061  CB  ALA P 296     116.473 132.511  86.371  1.00162.95           C
ATOM   2062  N   SER P 297     113.297 132.672  86.974  1.00166.39           N
ATOM   2063  CA  SER P 297     112.128 131.797  87.023  1.00166.39           C
ATOM   2064  C   SER P 297     110.866 132.437  86.447  1.00166.39           C
ATOM   2065  O   SER P 297     110.287 131.924  85.484  1.00166.39           O
ATOM   2066  CB  SER P 297     111.875 131.347  88.465  1.00166.39           C
ATOM   2067  OG  SER P 297     110.723 130.528  88.549  1.00166.39           O
ATOM   2068  N   THR P 298     110.425 133.561  87.014  1.00169.06           N
ATOM   2069  CA  THR P 298     109.093 134.067  86.700  1.00169.06           C
ATOM   2070  C   THR P 298     109.057 135.167  85.648  1.00169.06           C
ATOM   2071  O   THR P 298     108.033 135.288  84.963  1.00169.06           O
ATOM   2072  CB  THR P 298     108.417 134.585  87.974  1.00169.06           C
ATOM   2073  OG1 THR P 298     109.175 135.676  88.511  1.00169.06           O
ATOM   2074  CG2 THR P 298     108.332 133.477  89.012  1.00169.06           C
ATOM   2075  N   THR P 299     110.167 135.896  85.454  1.00171.21           N
ATOM   2076  CA  THR P 299     110.316 136.994  84.477  1.00171.21           C
ATOM   2077  C   THR P 299     109.148 137.985  84.495  1.00171.21           C
ATOM   2078  O   THR P 299     108.665 138.430  83.452  1.00171.21           O
ATOM   2079  CB  THR P 299     110.527 136.448  83.060  1.00171.21           C
ATOM   2080  OG1 THR P 299     109.355 135.747  82.624  1.00171.21           O
ATOM   2081  CG2 THR P 299     111.718 135.502  83.027  1.00171.21           C
ATOM   2082  N   SER P 300     108.691 138.336  85.696  1.00174.02           N
ATOM   2083  CA  SER P 300     107.655 139.352  85.866  1.00174.02           C
ATOM   2084  C   SER P 300     107.942 140.087  87.164  1.00174.02           C
ATOM   2085  O   SER P 300     108.002 139.458  88.224  1.00174.02           O
ATOM   2086  CB  SER P 300     106.258 138.730  85.891  1.00174.02           C
ATOM   2087  OG  SER P 300     105.267 139.721  86.094  1.00174.02           O
ATOM   2088  N   GLU P 301     108.095 141.414  87.057  1.00173.75           N
ATOM   2089  CA  GLU P 301     108.512 142.260  88.177  1.00173.75           C
ATOM   2090  C   GLU P 301     107.547 142.197  89.361  1.00173.75           C
ATOM   2091  O   GLU P 301     107.981 142.260  90.520  1.00173.75           O
ATOM   2092  CB  GLU P 301     108.666 143.697  87.678  1.00173.75           C
ATOM   2093  CG  GLU P 301     109.253 144.669  88.675  1.00173.75           C
ATOM   2094  CD  GLU P 301     109.409 146.065  88.104  1.00173.75           C
ATOM   2095  OE1 GLU P 301     109.038 146.272  86.930  1.00173.75           O
ATOM   2096  OE2 GLU P 301     109.901 146.957  88.825  1.00173.75           O
ATOM   2097  N   THR P 302     106.241 142.092  89.088  1.00175.70           N
ATOM   2098  CA  THR P 302     105.239 141.997  90.151  1.00175.70           C
ATOM   2099  C   THR P 302     105.439 140.744  91.000  1.00175.70           C
ATOM   2100  O   THR P 302     105.456 140.810  92.238  1.00175.70           O
ATOM   2101  CB  THR P 302     103.834 142.019  89.544  1.00175.70           C
ATOM   2102  OG1 THR P 302     103.649 143.232  88.803  1.00175.70           O
ATOM   2103  CG2 THR P 302     102.774 141.937  90.634  1.00175.70           C
ATOM   2104  N   ILE P 303     105.649 139.601  90.340  1.00172.99           N
ATOM   2105  CA  ILE P 303     105.859 138.338  91.041  1.00172.99           C
ATOM   2106  C   ILE P 303     107.195 138.352  91.775  1.00172.99           C
ATOM   2107  O   ILE P 303     107.288 137.872  92.914  1.00172.99           O
ATOM   2108  CB  ILE P 303     105.755 137.164  90.050  1.00172.99           C
ATOM   2109  CG1 ILE P 303     104.381 137.163  89.379  1.00172.99           C
ATOM   2110  CG2 ILE P 303     105.964 135.831  90.751  1.00172.99           C
ATOM   2111  CD1 ILE P 303     104.276 136.208  88.212  1.00172.99           C
ATOM   2112  N   GLN P 304     108.249 138.856  91.111  1.00169.80           N
ATOM   2113  CA  GLN P 304     109.569 139.036  91.722  1.00169.80           C
ATOM   2114  C   GLN P 304     109.482 139.811  93.032  1.00169.80           C
ATOM   2115  O   GLN P 304     109.999 139.370  94.066  1.00169.80           O
ATOM   2116  CB  GLN P 304     110.507 139.760  90.753  1.00169.80           C
ATOM   2117  CG  GLN P 304     110.914 138.968  89.527  1.00169.80           C
ATOM   2118  CD  GLN P 304     111.791 139.771  88.588  1.00169.80           C
ATOM   2119  OE1 GLN P 304     112.070 140.945  88.834  1.00169.80           O
ATOM   2120  NE2 GLN P 304     112.219 139.147  87.498  1.00169.80           N
ATOM   2121  N   TYR P 305     108.782 140.949  93.013  1.00170.82           N
ATOM   2122  CA  TYR P 305     108.725 141.786  94.206  1.00170.82           C
ATOM   2123  C   TYR P 305     107.846 141.159  95.280  1.00170.82           C
ATOM   2124  O   TYR P 305     108.180 141.232  96.466  1.00170.82           O
ATOM   2125  CB  TYR P 305     108.225 143.190  93.860  1.00170.82           C
ATOM   2126  CG  TYR P 305     109.211 144.058  93.101  1.00170.82           C
ATOM   2127  CD1 TYR P 305     110.540 143.674  92.939  1.00170.82           C
ATOM   2128  CD2 TYR P 305     108.816 145.284  92.579  1.00170.82           C
ATOM   2129  CE1 TYR P 305     111.438 144.473  92.251  1.00170.82           C
ATOM   2130  CE2 TYR P 305     109.707 146.094  91.900  1.00170.82           C
ATOM   2131  CZ  TYR P 305     111.014 145.681  91.734  1.00170.82           C
ATOM   2132  OH  TYR P 305     111.901 146.485  91.053  1.00170.82           O
ATOM   2133  N   ARG P 306     106.737 140.517  94.883  1.00168.66           N
ATOM   2134  CA  ARG P 306     105.853 139.863  95.849  1.00168.66           C
ATOM   2135  C   ARG P 306     106.549 138.713  96.575  1.00168.66           C
ATOM   2136  O   ARG P 306     106.487 138.619  97.811  1.00168.66           O
ATOM   2137  CB  ARG P 306     104.598 139.360  95.136  1.00168.66           C
ATOM   2138  CG  ARG P 306     103.569 138.714  96.047  1.00168.66           C
ATOM   2139  CD  ARG P 306     102.344 138.288  95.254  1.00168.66           C
ATOM   2140  NE  ARG P 306     101.350 137.617  96.086  1.00168.66           N
ATOM   2141  CZ  ARG P 306     100.194 137.144  95.632  1.00168.66           C
ATOM   2142  NH1 ARG P 306      99.348 136.546  96.459  1.00168.66           N
ATOM   2143  NH2 ARG P 306      99.886 137.267  94.348  1.00168.66           N
ATOM   2144  N   LYS P 307     107.322 137.910  95.837  1.00162.59           N
ATOM   2145  CA  LYS P 307     108.037 136.797  96.451  1.00162.59           C
ATOM   2146  C   LYS P 307     109.210 137.287  97.288  1.00162.59           C
ATOM   2147  O   LYS P 307     109.459 136.744  98.371  1.00162.59           O
ATOM   2148  CB  LYS P 307     108.512 135.806  95.387  1.00162.59           C
ATOM   2149  CG  LYS P 307     107.392 135.118  94.616  1.00162.59           C
ATOM   2150  CD  LYS P 307     106.560 134.204  95.497  1.00162.59           C
ATOM   2151  CE  LYS P 307     105.496 133.494  94.674  1.00162.59           C
ATOM   2152  NZ  LYS P 307     104.628 132.617  95.506  1.00162.59           N
ATOM   2153  N   ALA P 308     109.952 138.291  96.801  1.00163.04           N
ATOM   2154  CA  ALA P 308     111.081 138.812  97.566  1.00163.04           C
ATOM   2155  C   ALA P 308     110.621 139.477  98.861  1.00163.04           C
ATOM   2156  O   ALA P 308     111.267 139.315  99.902  1.00163.04           O
ATOM   2157  CB  ALA P 308     111.884 139.794  96.714  1.00163.04           C
ATOM   2158  N   VAL P 309     109.489 140.190  98.828  1.00165.88           N
ATOM   2159  CA  VAL P 309     108.965 140.832 100.033  1.00165.88           C
ATOM   2160  C   VAL P 309     108.475 139.789 101.036  1.00165.88           C
ATOM   2161  O   VAL P 309     108.779 139.883 102.232  1.00165.88           O
ATOM   2162  CB  VAL P 309     107.870 141.856  99.667  1.00165.88           C
ATOM   2163  CG1 VAL P 309     107.048 142.257 100.885  1.00165.88           C
ATOM   2164  CG2 VAL P 309     108.516 143.111  99.096  1.00165.88           C
ATOM   2165  N   LYS P 310     107.721 138.777 100.569  1.00161.59           N
ATOM   2166  CA  LYS P 310     107.259 137.719 101.474  1.00161.59           C
ATOM   2167  C   LYS P 310     108.422 136.930 102.078  1.00161.59           C
ATOM   2168  O   LYS P 310     108.424 136.641 103.285  1.00161.59           O
ATOM   2169  CB  LYS P 310     106.304 136.776 100.742  1.00161.59           C
ATOM   2170  CG  LYS P 310     104.942 137.375 100.436  1.00161.59           C
ATOM   2171  CD  LYS P 310     104.045 136.366  99.739  1.00161.59           C
ATOM   2172  CE  LYS P 310     102.693 136.971  99.403  1.00161.59           C
ATOM   2173  NZ  LYS P 310     101.806 135.999  98.707  1.00161.59           N
ATOM   2174  N   ALA P 311     109.435 136.614 101.261  1.00155.90           N
ATOM   2175  CA  ALA P 311     110.628 135.924 101.744  1.00155.90           C
ATOM   2176  C   ALA P 311     111.398 136.764 102.755  1.00155.90           C
ATOM   2177  O   ALA P 311     111.875 136.236 103.766  1.00155.90           O
ATOM   2178  CB  ALA P 311     111.524 135.547 100.568  1.00155.90           C
ATOM   2179  N   THR P 312     111.531 138.071 102.501  1.00156.46           N
ATOM   2180  CA  THR P 312     112.223 138.954 103.436  1.00156.46           C
ATOM   2181  C   THR P 312     111.474 139.037 104.762  1.00156.46           C
ATOM   2182  O   THR P 312     112.085 138.945 105.834  1.00156.46           O
ATOM   2183  CB  THR P 312     112.391 140.342 102.813  1.00156.46           C
ATOM   2184  OG1 THR P 312     113.119 140.228 101.584  1.00156.46           O
ATOM   2185  CG2 THR P 312     113.155 141.266 103.750  1.00156.46           C
ATOM   2186  N   LEU P 313     110.147 139.214 104.700  1.00154.43           N
ATOM   2187  CA  LEU P 313     109.324 139.326 105.904  1.00154.43           C
ATOM   2188  C   LEU P 313     109.362 138.052 106.743  1.00154.43           C
ATOM   2189  O   LEU P 313     109.318 138.119 107.976  1.00154.43           O
ATOM   2190  CB  LEU P 313     107.881 139.680 105.540  1.00154.43           C
ATOM   2191  CG  LEU P 313     107.607 141.109 105.068  1.00154.43           C
ATOM   2192  CD1 LEU P 313     106.160 141.260 104.624  1.00154.43           C
ATOM   2193  CD2 LEU P 313     107.942 142.106 106.167  1.00154.43           C
ATOM   2194  N   VAL P 314     109.435 136.883 106.102  1.00147.33           N
ATOM   2195  CA  VAL P 314     109.516 135.670 106.916  1.00147.33           C
ATOM   2196  C   VAL P 314     110.950 135.406 107.398  1.00147.33           C
ATOM   2197  O   VAL P 314     111.141 134.780 108.447  1.00147.33           O
ATOM   2198  CB  VAL P 314     108.923 134.450 106.182  1.00147.33           C
ATOM   2199  CG1 VAL P 314     107.455 134.693 105.849  1.00147.33           C
ATOM   2200  CG2 VAL P 314     109.713 134.081 104.939  1.00147.33           C
ATOM   2201  N   LEU P 315     111.973 135.849 106.657  1.00145.46           N
ATOM   2202  CA  LEU P 315     113.350 135.717 107.133  1.00145.46           C
ATOM   2203  C   LEU P 315     113.680 136.659 108.291  1.00145.46           C
ATOM   2204  O   LEU P 315     114.593 136.354 109.068  1.00145.46           O
ATOM   2205  CB  LEU P 315     114.344 135.915 105.988  1.00145.46           C
ATOM   2206  CG  LEU P 315     114.476 134.717 105.046  1.00145.46           C
ATOM   2207  CD1 LEU P 315     115.396 135.029 103.876  1.00145.46           C
ATOM   2208  CD2 LEU P 315     114.962 133.495 105.809  1.00145.46           C
ATOM   2209  N   LEU P 316     113.015 137.822 108.374  1.00147.36           N
ATOM   2210  CA  LEU P 316     113.265 138.804 109.439  1.00147.36           C
ATOM   2211  C   LEU P 316     113.209 138.262 110.874  1.00147.36           C
ATOM   2212  O   LEU P 316     114.174 138.503 111.618  1.00147.36           O
ATOM   2213  CB  LEU P 316     112.340 140.027 109.288  1.00147.36           C
ATOM   2214  CG  LEU P 316     112.548 141.095 108.211  1.00147.36           C
ATOM   2215  CD1 LEU P 316     111.407 142.098 108.236  1.00147.36           C
ATOM   2216  CD2 LEU P 316     113.874 141.803 108.380  1.00147.36           C
ATOM   2217  N   PRO P 317     112.157 137.565 111.349  1.00145.51           N
ATOM   2218  CA  PRO P 317     112.249 137.040 112.725  1.00145.51           C
ATOM   2219  C   PRO P 317     113.195 135.858 112.871  1.00145.51           C
ATOM   2220  O   PRO P 317     113.696 135.625 113.979  1.00145.51           O
ATOM   2221  CB  PRO P 317     110.804 136.643 113.049  1.00145.51           C
ATOM   2222  CG  PRO P 317     110.247 136.250 111.758  1.00145.51           C
ATOM   2223  CD  PRO P 317     110.867 137.162 110.740  1.00145.51           C
ATOM   2224  N   LEU P 318     113.424 135.089 111.802  1.00142.68           N
ATOM   2225  CA  LEU P 318     114.345 133.955 111.867  1.00142.68           C
ATOM   2226  C   LEU P 318     115.785 134.395 112.110  1.00142.68           C
ATOM   2227  O   LEU P 318     116.492 133.793 112.926  1.00142.68           O
ATOM   2228  CB  LEU P 318     114.265 133.133 110.581  1.00142.68           C
ATOM   2229  CG  LEU P 318     115.157 131.886 110.574  1.00142.68           C
ATOM   2230  CD1 LEU P 318     114.684 130.874 111.612  1.00142.68           C
ATOM   2231  CD2 LEU P 318     115.264 131.255 109.193  1.00142.68           C
ATOM   2232  N   LEU P 319     116.237 135.437 111.419  1.00143.65           N
ATOM   2233  CA  LEU P 319     117.619 135.883 111.530  1.00143.65           C
ATOM   2234  C   LEU P 319     117.837 136.963 112.583  1.00143.65           C
ATOM   2235  O   LEU P 319     118.986 137.361 112.805  1.00143.65           O
ATOM   2236  CB  LEU P 319     118.106 136.392 110.170  1.00143.65           C
ATOM   2237  CG  LEU P 319     118.090 135.364 109.038  1.00143.65           C
ATOM   2238  CD1 LEU P 319     118.518 136.001 107.725  1.00143.65           C
ATOM   2239  CD2 LEU P 319     118.962 134.170 109.377  1.00143.65           C
ATOM   2240  N   GLY P 320     116.784 137.443 113.239  1.00145.00           N
ATOM   2241  CA  GLY P 320     116.951 138.465 114.253  1.00145.00           C
ATOM   2242  C   GLY P 320     117.029 139.883 113.734  1.00145.00           C
ATOM   2243  O   GLY P 320     117.279 140.800 114.525  1.00145.00           O
ATOM   2244  N   ILE P 321     116.836 140.086 112.427  1.00144.22           N
ATOM   2245  CA  ILE P 321     116.997 141.393 111.789  1.00144.22           C
ATOM   2246  C   ILE P 321     115.922 142.383 112.254  1.00144.22           C
ATOM   2247  O   ILE P 321     116.092 143.600 112.094  1.00144.22           O
ATOM   2248  CB  ILE P 321     117.018 141.180 110.258  1.00144.22           C
ATOM   2249  CG1 ILE P 321     118.002 140.067 109.896  1.00144.22           C
ATOM   2250  CG2 ILE P 321     117.475 142.423 109.491  1.00144.22           C
ATOM   2251  CD1 ILE P 321     119.446 140.352 110.280  1.00144.22           C
ATOM   2252  N   THR P 322     114.805 141.876 112.802  1.00144.14           N
ATOM   2253  CA  THR P 322     113.780 142.705 113.447  1.00144.14           C
ATOM   2254  C   THR P 322     114.356 143.647 114.504  1.00144.14           C
ATOM   2255  O   THR P 322     113.874 144.775 114.666  1.00144.14           O
ATOM   2256  CB  THR P 322     112.706 141.814 114.074  1.00144.14           C
ATOM   2257  OG1 THR P 322     113.299 140.984 115.081  1.00144.14           O
ATOM   2258  CG2 THR P 322     112.058 140.935 113.016  1.00144.14           C
ATOM   2259  N   TYR P 323     115.377 143.199 115.243  1.00143.47           N
ATOM   2260  CA  TYR P 323     116.026 144.062 116.226  1.00143.47           C
ATOM   2261  C   TYR P 323     116.815 145.198 115.583  1.00143.47           C
ATOM   2262  O   TYR P 323     117.072 146.208 116.246  1.00143.47           O
ATOM   2263  CB  TYR P 323     116.964 143.245 117.116  1.00143.47           C
ATOM   2264  CG  TYR P 323     116.278 142.252 118.026  1.00143.47           C
ATOM   2265  CD1 TYR P 323     115.669 142.667 119.205  1.00143.47           C
ATOM   2266  CD2 TYR P 323     116.261 140.897 117.718  1.00143.47           C
ATOM   2267  CE1 TYR P 323     115.047 141.759 120.046  1.00143.47           C
ATOM   2268  CE2 TYR P 323     115.645 139.983 118.553  1.00143.47           C
ATOM   2269  CZ  TYR P 323     115.038 140.419 119.714  1.00143.47           C
ATOM   2270  OH  TYR P 323     114.423 139.513 120.546  1.00143.47           O
ATOM   2271  N   MET P 324     117.201 145.060 114.314  1.00149.68           N
ATOM   2272  CA  MET P 324     117.900 146.114 113.593  1.00149.68           C
ATOM   2273  C   MET P 324     116.968 147.086 112.887  1.00149.68           C
ATOM   2274  O   MET P 324     117.435 148.127 112.412  1.00149.68           O
ATOM   2275  CB  MET P 324     118.842 145.514 112.547  1.00149.68           C
ATOM   2276  CG  MET P 324     120.026 144.764 113.104  1.00149.68           C
ATOM   2277  SD  MET P 324     120.996 144.092 111.747  1.00149.68           S
ATOM   2278  CE  MET P 324     121.651 145.598 111.037  1.00149.68           C
ATOM   2279  N   LEU P 325     115.676 146.765 112.786  1.00149.60           N
ATOM   2280  CA  LEU P 325     114.751 147.644 112.079  1.00149.60           C
ATOM   2281  C   LEU P 325     114.489 148.917 112.872  1.00149.60           C
ATOM   2282  O   LEU P 325     114.422 150.010 112.299  1.00149.60           O
ATOM   2283  CB  LEU P 325     113.441 146.909 111.796  1.00149.60           C
ATOM   2284  CG  LEU P 325     113.519 145.721 110.835  1.00149.60           C
ATOM   2285  CD1 LEU P 325     112.178 145.005 110.754  1.00149.60           C
ATOM   2286  CD2 LEU P 325     113.974 146.177 109.457  1.00149.60           C
ATOM   2287  N   PHE P 326     114.390 148.795 114.193  1.00148.01           N
ATOM   2288  CA  PHE P 326     114.160 149.906 115.113  1.00148.01           C
ATOM   2289  C   PHE P 326     115.305 149.889 116.122  1.00148.01           C
ATOM   2290  O   PHE P 326     115.198 149.288 117.194  1.00148.01           O
ATOM   2291  CB  PHE P 326     112.792 149.766 115.794  1.00148.01           C
ATOM   2292  CG  PHE P 326     111.622 149.971 114.867  1.00148.01           C
ATOM   2293  CD1 PHE P 326     111.734 150.776 113.744  1.00148.01           C
ATOM   2294  CD2 PHE P 326     110.424 149.312 115.093  1.00148.01           C
ATOM   2295  CE1 PHE P 326     110.664 150.952 112.883  1.00148.01           C
ATOM   2296  CE2 PHE P 326     109.352 149.478 114.232  1.00148.01           C
ATOM   2297  CZ  PHE P 326     109.471 150.300 113.129  1.00148.01           C
ATOM   2298  N   PHE P 327     116.410 150.535 115.761  1.00152.46           N
ATOM   2299  CA  PHE P 327     117.651 150.483 116.524  1.00152.46           C
ATOM   2300  C   PHE P 327     117.877 151.834 117.187  1.00152.46           C
ATOM   2301  O   PHE P 327     118.018 152.846 116.489  1.00152.46           O
ATOM   2302  CB  PHE P 327     118.830 150.116 115.622  1.00152.46           C
ATOM   2303  CG  PHE P 327     120.137 149.991 116.351  1.00152.46           C
ATOM   2304  CD1 PHE P 327     120.401 148.882 117.141  1.00152.46           C
ATOM   2305  CD2 PHE P 327     121.106 150.979 116.241  1.00152.46           C
ATOM   2306  CE1 PHE P 327     121.606 148.761 117.813  1.00152.46           C
ATOM   2307  CE2 PHE P 327     122.313 150.866 116.910  1.00152.46           C
ATOM   2308  CZ  PHE P 327     122.562 149.755 117.697  1.00152.46           C
ATOM   2309  N   VAL P 328     117.844 151.840 118.525  1.00154.34           N
ATOM   2310  CA  VAL P 328     117.984 153.008 119.415  1.00154.34           C
ATOM   2311  C   VAL P 328     116.794 153.954 119.250  1.00154.34           C
ATOM   2312  O   VAL P 328     116.686 154.684 118.263  1.00154.34           O
ATOM   2313  CB  VAL P 328     119.336 153.756 119.228  1.00154.34           C
ATOM   2314  CG1 VAL P 328     119.405 154.977 120.136  1.00154.34           C
ATOM   2315  CG2 VAL P 328     120.502 152.819 119.492  1.00154.34           C
ATOM   2316  N   GLU P 332     113.828 161.902 124.721  1.00163.24           N
ATOM   2317  CA  GLU P 332     113.630 163.205 124.097  1.00163.24           C
ATOM   2318  C   GLU P 332     112.231 163.313 123.498  1.00163.24           C
ATOM   2319  O   GLU P 332     111.403 164.094 123.965  1.00163.24           O
ATOM   2320  CB  GLU P 332     114.687 163.447 123.018  1.00163.24           C
ATOM   2321  CG  GLU P 332     116.102 163.580 123.557  1.00163.24           C
ATOM   2322  CD  GLU P 332     117.125 163.787 122.459  1.00163.24           C
ATOM   2323  OE1 GLU P 332     116.749 163.701 121.271  1.00163.24           O
ATOM   2324  OE2 GLU P 332     118.306 164.035 122.783  1.00163.24           O
ATOM   2325  N   ASP P 333     111.975 162.519 122.460  1.00158.36           N
ATOM   2326  CA  ASP P 333     110.670 162.484 121.801  1.00158.36           C
ATOM   2327  C   ASP P 333     109.858 161.370 122.447  1.00158.36           C
ATOM   2328  O   ASP P 333     110.075 160.190 122.163  1.00158.36           O
ATOM   2329  CB  ASP P 333     110.826 162.268 120.300  1.00158.36           C
ATOM   2330  CG  ASP P 333     111.457 163.457 119.602  1.00158.36           C
ATOM   2331  OD1 ASP P 333     111.294 164.593 120.094  1.00158.36           O
ATOM   2332  OD2 ASP P 333     112.113 163.256 118.558  1.00158.36           O
ATOM   2333  N   ASP P 334     108.946 161.754 123.352  1.00154.21           N
ATOM   2334  CA  ASP P 334     108.179 160.783 124.132  1.00154.21           C
ATOM   2335  C   ASP P 334     107.284 159.918 123.252  1.00154.21           C
ATOM   2336  O   ASP P 334     107.124 158.721 123.514  1.00154.21           O
ATOM   2337  CB  ASP P 334     107.346 161.504 125.191  1.00154.21           C
ATOM   2338  CG  ASP P 334     108.198 162.108 126.289  1.00154.21           C
ATOM   2339  OD1 ASP P 334     109.288 161.564 126.563  1.00154.21           O
ATOM   2340  OD2 ASP P 334     107.778 163.126 126.878  1.00154.21           O
ATOM   2341  N   LEU P 335     106.680 160.510 122.215  1.00150.04           N
ATOM   2342  CA  LEU P 335     105.801 159.755 121.323  1.00150.04           C
ATOM   2343  C   LEU P 335     106.586 158.733 120.510  1.00150.04           C
ATOM   2344  O   LEU P 335     106.174 157.570 120.391  1.00150.04           O
ATOM   2345  CB  LEU P 335     105.044 160.709 120.401  1.00150.04           C
ATOM   2346  CG  LEU P 335     104.041 160.056 119.447  1.00150.04           C
ATOM   2347  CD1 LEU P 335     102.938 159.360 120.228  1.00150.04           C
ATOM   2348  CD2 LEU P 335     103.460 161.086 118.492  1.00150.04           C
ATOM   2349  N   SER P 336     107.731 159.147 119.961  1.00152.94           N
ATOM   2350  CA  SER P 336     108.572 158.224 119.210  1.00152.94           C
ATOM   2351  C   SER P 336     109.169 157.161 120.119  1.00152.94           C
ATOM   2352  O   SER P 336     109.300 156.005 119.708  1.00152.94           O
ATOM   2353  CB  SER P 336     109.679 158.987 118.483  1.00152.94           C
ATOM   2354  OG  SER P 336     110.530 158.098 117.779  1.00152.94           O
ATOM   2355  N   GLN P 337     109.487 157.520 121.367  1.00149.82           N
ATOM   2356  CA  GLN P 337     110.037 156.541 122.298  1.00149.82           C
ATOM   2357  C   GLN P 337     108.983 155.527 122.727  1.00149.82           C
ATOM   2358  O   GLN P 337     109.279 154.334 122.830  1.00149.82           O
ATOM   2359  CB  GLN P 337     110.630 157.247 123.518  1.00149.82           C
ATOM   2360  CG  GLN P 337     111.314 156.321 124.515  1.00149.82           C
ATOM   2361  CD  GLN P 337     112.562 155.671 123.949  1.00149.82           C
ATOM   2362  OE1 GLN P 337     113.348 156.312 123.250  1.00149.82           O
ATOM   2363  NE2 GLN P 337     112.752 154.392 124.252  1.00149.82           N
ATOM   2364  N   ILE P 338     107.733 155.960 122.912  1.00150.72           N
ATOM   2365  CA  ILE P 338     106.711 155.001 123.327  1.00150.72           C
ATOM   2366  C   ILE P 338     106.289 154.112 122.155  1.00150.72           C
ATOM   2367  O   ILE P 338     106.025 152.918 122.351  1.00150.72           O
ATOM   2368  CB  ILE P 338     105.517 155.697 124.022  1.00150.72           C
ATOM   2369  CG1 ILE P 338     104.610 154.660 124.686  1.00150.72           C
ATOM   2370  CG2 ILE P 338     104.682 156.545 123.081  1.00150.72           C
ATOM   2371  CD1 ILE P 338     105.309 153.833 125.724  1.00150.72           C
ATOM   2372  N   MET P 339     106.287 154.632 120.920  1.00150.51           N
ATOM   2373  CA  MET P 339     106.025 153.749 119.788  1.00150.51           C
ATOM   2374  C   MET P 339     107.205 152.816 119.528  1.00150.51           C
ATOM   2375  O   MET P 339     107.004 151.687 119.072  1.00150.51           O
ATOM   2376  CB  MET P 339     105.696 154.564 118.536  1.00150.51           C
ATOM   2377  CG  MET P 339     104.442 155.420 118.667  1.00150.51           C
ATOM   2378  SD  MET P 339     102.940 154.509 119.081  1.00150.51           S
ATOM   2379  CE  MET P 339     102.602 153.671 117.533  1.00150.51           C
ATOM   2380  N   PHE P 340     108.429 153.276 119.810  1.00144.57           N
ATOM   2381  CA  PHE P 340     109.622 152.431 119.791  1.00144.57           C
ATOM   2382  C   PHE P 340     109.500 151.246 120.750  1.00144.57           C
ATOM   2383  O   PHE P 340     109.735 150.092 120.362  1.00144.57           O
ATOM   2384  CB  PHE P 340     110.829 153.306 120.142  1.00144.57           C
ATOM   2385  CG  PHE P 340     112.154 152.603 120.110  1.00144.57           C
ATOM   2386  CD1 PHE P 340     112.802 152.366 118.907  1.00144.57           C
ATOM   2387  CD2 PHE P 340     112.775 152.219 121.290  1.00144.57           C
ATOM   2388  CE1 PHE P 340     114.037 151.741 118.881  1.00144.57           C
ATOM   2389  CE2 PHE P 340     114.007 151.588 121.272  1.00144.57           C
ATOM   2390  CZ  PHE P 340     114.640 151.351 120.066  1.00144.57           C
ATOM   2391  N   ILE P 341     109.115 151.518 122.006  1.00142.22           N
ATOM   2392  CA  ILE P 341     108.930 150.458 123.003  1.00142.22           C
ATOM   2393  C   ILE P 341     107.795 149.518 122.605  1.00142.22           C
ATOM   2394  O   ILE P 341     107.932 148.292 122.699  1.00142.22           O
ATOM   2395  CB  ILE P 341     108.689 151.054 124.408  1.00142.22           C
ATOM   2396  CG1 ILE P 341     109.837 151.966 124.848  1.00142.22           C
ATOM   2397  CG2 ILE P 341     108.496 149.954 125.447  1.00142.22           C
ATOM   2398  CD1 ILE P 341     111.191 151.341 124.854  1.00142.22           C
ATOM   2399  N   TYR P 342     106.671 150.078 122.136  1.00148.16           N
ATOM   2400  CA  TYR P 342     105.531 149.286 121.665  1.00148.16           C
ATOM   2401  C   TYR P 342     105.907 148.356 120.513  1.00148.16           C
ATOM   2402  O   TYR P 342     105.598 147.158 120.544  1.00148.16           O
ATOM   2403  CB  TYR P 342     104.391 150.219 121.254  1.00148.16           C
ATOM   2404  CG  TYR P 342     103.137 149.498 120.810  1.00148.16           C
ATOM   2405  CD1 TYR P 342     102.307 148.875 121.736  1.00148.16           C
ATOM   2406  CD2 TYR P 342     102.777 149.448 119.467  1.00148.16           C
ATOM   2407  CE1 TYR P 342     101.157 148.215 121.338  1.00148.16           C
ATOM   2408  CE2 TYR P 342     101.628 148.791 119.058  1.00148.16           C
ATOM   2409  CZ  TYR P 342     100.823 148.177 119.998  1.00148.16           C
ATOM   2410  OH  TYR P 342      99.681 147.524 119.595  1.00148.16           O
ATOM   2411  N   PHE P 343     106.575 148.893 119.489  1.00150.32           N
ATOM   2412  CA  PHE P 343     106.923 148.103 118.313  1.00150.32           C
ATOM   2413  C   PHE P 343     107.970 147.042 118.630  1.00150.32           C
ATOM   2414  O   PHE P 343     107.876 145.913 118.132  1.00150.32           O
ATOM   2415  CB  PHE P 343     107.411 149.026 117.199  1.00150.32           C
ATOM   2416  CG  PHE P 343     106.321 149.841 116.557  1.00150.32           C
ATOM   2417  CD1 PHE P 343     104.987 149.475 116.682  1.00150.32           C
ATOM   2418  CD2 PHE P 343     106.632 150.983 115.835  1.00150.32           C
ATOM   2419  CE1 PHE P 343     103.988 150.225 116.089  1.00150.32           C
ATOM   2420  CE2 PHE P 343     105.639 151.739 115.239  1.00150.32           C
ATOM   2421  CZ  PHE P 343     104.316 151.361 115.368  1.00150.32           C
ATOM   2422  N   ASN P 344     108.988 147.379 119.430  1.00146.59           N
ATOM   2423  CA  ASN P 344     109.980 146.365 119.775  1.00146.59           C
ATOM   2424  C   ASN P 344     109.401 145.308 120.711  1.00146.59           C
ATOM   2425  O   ASN P 344     109.802 144.142 120.638  1.00146.59           O
ATOM   2426  CB  ASN P 344     111.211 147.023 120.387  1.00146.59           C
ATOM   2427  CG  ASN P 344     112.007 147.805 119.372  1.00146.59           C
ATOM   2428  OD1 ASN P 344     112.231 147.348 118.251  1.00146.59           O
ATOM   2429  ND2 ASN P 344     112.425 149.001 119.750  1.00146.59           N
ATOM   2430  N   SER P 345     108.440 145.689 121.564  1.00145.34           N
ATOM   2431  CA  SER P 345     107.713 144.723 122.384  1.00145.34           C
ATOM   2432  C   SER P 345     106.905 143.774 121.515  1.00145.34           C
ATOM   2433  O   SER P 345     106.869 142.564 121.771  1.00145.34           O
ATOM   2434  CB  SER P 345     106.808 145.454 123.374  1.00145.34           C
ATOM   2435  OG  SER P 345     107.569 146.217 124.293  1.00145.34           O
ATOM   2436  N   PHE P 346     106.255 144.321 120.483  1.00145.63           N
ATOM   2437  CA  PHE P 346     105.511 143.529 119.509  1.00145.63           C
ATOM   2438  C   PHE P 346     106.425 142.527 118.809  1.00145.63           C
ATOM   2439  O   PHE P 346     106.130 141.323 118.767  1.00145.63           O
ATOM   2440  CB  PHE P 346     104.888 144.505 118.504  1.00145.63           C
ATOM   2441  CG  PHE P 346     104.051 143.873 117.430  1.00145.63           C
ATOM   2442  CD1 PHE P 346     102.722 143.557 117.661  1.00145.63           C
ATOM   2443  CD2 PHE P 346     104.585 143.636 116.170  1.00145.63           C
ATOM   2444  CE1 PHE P 346     101.944 143.005 116.658  1.00145.63           C
ATOM   2445  CE2 PHE P 346     103.817 143.073 115.169  1.00145.63           C
ATOM   2446  CZ  PHE P 346     102.496 142.757 115.413  1.00145.63           C
ATOM   2447  N   LEU P 347     107.557 143.014 118.279  1.00142.73           N
ATOM   2448  CA  LEU P 347     108.485 142.162 117.536  1.00142.73           C
ATOM   2449  C   LEU P 347     109.103 141.086 118.424  1.00142.73           C
ATOM   2450  O   LEU P 347     109.198 139.921 118.020  1.00142.73           O
ATOM   2451  CB  LEU P 347     109.579 143.010 116.887  1.00142.73           C
ATOM   2452  CG  LEU P 347     109.141 143.934 115.749  1.00142.73           C
ATOM   2453  CD1 LEU P 347     110.300 144.805 115.291  1.00142.73           C
ATOM   2454  CD2 LEU P 347     108.578 143.128 114.589  1.00142.73           C
ATOM   2455  N   GLN P 348     109.436 141.435 119.672  1.00142.66           N
ATOM   2456  CA  GLN P 348     110.065 140.479 120.577  1.00142.66           C
ATOM   2457  C   GLN P 348     109.068 139.426 121.037  1.00142.66           C
ATOM   2458  O   GLN P 348     109.382 138.230 121.055  1.00142.66           O
ATOM   2459  CB  GLN P 348     110.678 141.208 121.772  1.00142.66           C
ATOM   2460  CG  GLN P 348     111.449 140.303 122.719  1.00142.66           C
ATOM   2461  CD  GLN P 348     112.117 141.069 123.843  1.00142.66           C
ATOM   2462  OE1 GLN P 348     111.976 142.287 123.949  1.00142.66           O
ATOM   2463  NE2 GLN P 348     112.851 140.356 124.690  1.00142.66           N
ATOM   2464  N   SER P 349     107.871 139.856 121.450  1.00145.13           N
ATOM   2465  CA  SER P 349     106.886 138.919 121.969  1.00145.13           C
ATOM   2466  C   SER P 349     106.343 138.006 120.876  1.00145.13           C
ATOM   2467  O   SER P 349     105.983 136.859 121.162  1.00145.13           O
ATOM   2468  CB  SER P 349     105.745 139.679 122.645  1.00145.13           C
ATOM   2469  OG  SER P 349     105.026 140.459 121.706  1.00145.13           O
ATOM   2470  N   PHE P 350     106.270 138.478 119.627  1.00145.98           N
ATOM   2471  CA  PHE P 350     105.804 137.617 118.549  1.00145.98           C
ATOM   2472  C   PHE P 350     106.911 136.952 117.737  1.00145.98           C
ATOM   2473  O   PHE P 350     106.585 136.227 116.793  1.00145.98           O
ATOM   2474  CB  PHE P 350     104.903 138.410 117.595  1.00145.98           C
ATOM   2475  CG  PHE P 350     103.524 138.682 118.129  1.00145.98           C
ATOM   2476  CD1 PHE P 350     103.033 137.992 119.227  1.00145.98           C
ATOM   2477  CD2 PHE P 350     102.707 139.618 117.515  1.00145.98           C
ATOM   2478  CE1 PHE P 350     101.757 138.241 119.705  1.00145.98           C
ATOM   2479  CE2 PHE P 350     101.432 139.868 117.993  1.00145.98           C
ATOM   2480  CZ  PHE P 350     100.960 139.181 119.089  1.00145.98           C
ATOM   2481  N   GLN P 351     108.194 137.181 118.054  1.00144.55           N
ATOM   2482  CA  GLN P 351     109.271 136.574 117.270  1.00144.55           C
ATOM   2483  C   GLN P 351     109.277 135.051 117.371  1.00144.55           C
ATOM   2484  O   GLN P 351     109.343 134.352 116.350  1.00144.55           O
ATOM   2485  CB  GLN P 351     110.620 137.134 117.718  1.00144.55           C
ATOM   2486  CG  GLN P 351     111.792 136.628 116.898  1.00144.55           C
ATOM   2487  CD  GLN P 351     113.109 137.208 117.359  1.00144.55           C
ATOM   2488  OE1 GLN P 351     113.160 137.953 118.336  1.00144.55           O
ATOM   2489  NE2 GLN P 351     114.184 136.870 116.658  1.00144.55           N
ATOM   2490  N   GLY P 352     109.198 134.525 118.599  1.00143.07           N
ATOM   2491  CA  GLY P 352     109.159 133.082 118.788  1.00143.07           C
ATOM   2492  C   GLY P 352     107.926 132.439 118.188  1.00143.07           C
ATOM   2493  O   GLY P 352     108.011 131.370 117.575  1.00143.07           O
ATOM   2494  N   PHE P 353     106.768 133.090 118.359  1.00145.21           N
ATOM   2495  CA  PHE P 353     105.520 132.643 117.744  1.00145.21           C
ATOM   2496  C   PHE P 353     105.642 132.562 116.227  1.00145.21           C
ATOM   2497  O   PHE P 353     105.290 131.542 115.625  1.00145.21           O
ATOM   2498  CB  PHE P 353     104.371 133.569 118.143  1.00145.21           C
ATOM   2499  CG  PHE P 353     103.037 133.145 117.599  1.00145.21           C
ATOM   2500  CD1 PHE P 353     102.372 132.052 118.137  1.00145.21           C
ATOM   2501  CD2 PHE P 353     102.445 133.839 116.553  1.00145.21           C
ATOM   2502  CE1 PHE P 353     101.142 131.656 117.639  1.00145.21           C
ATOM   2503  CE2 PHE P 353     101.216 133.449 116.050  1.00145.21           C
ATOM   2504  CZ  PHE P 353     100.563 132.356 116.595  1.00145.21           C
ATOM   2505  N   PHE P 354     106.124 133.641 115.595  1.00144.94           N
ATOM   2506  CA  PHE P 354     106.194 133.697 114.137  1.00144.94           C
ATOM   2507  C   PHE P 354     107.178 132.673 113.586  1.00144.94           C
ATOM   2508  O   PHE P 354     106.871 131.990 112.598  1.00144.94           O
ATOM   2509  CB  PHE P 354     106.586 135.102 113.676  1.00144.94           C
ATOM   2510  CG  PHE P 354     105.507 136.137 113.857  1.00144.94           C
ATOM   2511  CD1 PHE P 354     104.185 135.768 114.072  1.00144.94           C
ATOM   2512  CD2 PHE P 354     105.823 137.487 113.810  1.00144.94           C
ATOM   2513  CE1 PHE P 354     103.200 136.728 114.237  1.00144.94           C
ATOM   2514  CE2 PHE P 354     104.844 138.451 113.972  1.00144.94           C
ATOM   2515  CZ  PHE P 354     103.531 138.071 114.188  1.00144.94           C
ATOM   2516  N   VAL P 355     108.337 132.516 114.242  1.00141.27           N
ATOM   2517  CA  VAL P 355     109.330 131.548 113.781  1.00141.27           C
ATOM   2518  C   VAL P 355     108.806 130.125 113.940  1.00141.27           C
ATOM   2519  O   VAL P 355     108.886 129.320 113.002  1.00141.27           O
ATOM   2520  CB  VAL P 355     110.669 131.751 114.517  1.00141.27           C
ATOM   2521  CG1 VAL P 355     111.626 130.600 114.238  1.00141.27           C
ATOM   2522  CG2 VAL P 355     111.315 133.050 114.074  1.00141.27           C
ATOM   2523  N   SER P 356     108.213 129.816 115.105  1.00142.90           N
ATOM   2524  CA  SER P 356     107.689 128.476 115.364  1.00142.90           C
ATOM   2525  C   SER P 356     106.565 128.116 114.398  1.00142.90           C
ATOM   2526  O   SER P 356     106.586 127.040 113.787  1.00142.90           O
ATOM   2527  CB  SER P 356     107.206 128.377 116.812  1.00142.90           C
ATOM   2528  OG  SER P 356     106.658 127.098 117.079  1.00142.90           O
ATOM   2529  N   VAL P 357     105.622 129.042 114.186  1.00144.31           N
ATOM   2530  CA  VAL P 357     104.469 128.763 113.333  1.00144.31           C
ATOM   2531  C   VAL P 357     104.897 128.625 111.877  1.00144.31           C
ATOM   2532  O   VAL P 357     104.545 127.640 111.216  1.00144.31           O
ATOM   2533  CB  VAL P 357     103.383 129.840 113.515  1.00144.31           C
ATOM   2534  CG1 VAL P 357     102.325 129.734 112.426  1.00144.31           C
ATOM   2535  CG2 VAL P 357     102.711 129.673 114.867  1.00144.31           C
ATOM   2536  N   PHE P 358     105.652 129.605 111.354  1.00144.47           N
ATOM   2537  CA  PHE P 358     106.052 129.559 109.950  1.00144.47           C
ATOM   2538  C   PHE P 358     106.966 128.373 109.649  1.00144.47           C
ATOM   2539  O   PHE P 358     106.782 127.687 108.637  1.00144.47           O
ATOM   2540  CB  PHE P 358     106.729 130.866 109.541  1.00144.47           C
ATOM   2541  CG  PHE P 358     107.094 130.919 108.084  1.00144.47           C
ATOM   2542  CD1 PHE P 358     106.113 131.108 107.120  1.00144.47           C
ATOM   2543  CD2 PHE P 358     108.411 130.772 107.676  1.00144.47           C
ATOM   2544  CE1 PHE P 358     106.440 131.152 105.776  1.00144.47           C
ATOM   2545  CE2 PHE P 358     108.746 130.812 106.334  1.00144.47           C
ATOM   2546  CZ  PHE P 358     107.758 131.005 105.383  1.00144.47           C
ATOM   2547  N   TYR P 359     107.959 128.110 110.502  1.00136.70           N
ATOM   2548  CA  TYR P 359     108.918 127.058 110.209  1.00136.70           C
ATOM   2549  C   TYR P 359     108.546 125.706 110.811  1.00136.70           C
ATOM   2550  O   TYR P 359     109.365 124.783 110.762  1.00136.70           O
ATOM   2551  CB  TYR P 359     110.311 127.482 110.676  1.00136.70           C
ATOM   2552  CG  TYR P 359     110.852 128.653 109.890  1.00136.70           C
ATOM   2553  CD1 TYR P 359     111.392 128.471 108.621  1.00136.70           C
ATOM   2554  CD2 TYR P 359     110.811 129.942 110.408  1.00136.70           C
ATOM   2555  CE1 TYR P 359     111.882 129.540 107.892  1.00136.70           C
ATOM   2556  CE2 TYR P 359     111.301 131.019 109.687  1.00136.70           C
ATOM   2557  CZ  TYR P 359     111.832 130.811 108.430  1.00136.70           C
ATOM   2558  OH  TYR P 359     112.320 131.879 107.711  1.00136.70           O
ATOM   2559  N   CYS P 360     107.345 125.557 111.375  1.00138.68           N
ATOM   2560  CA  CYS P 360     106.924 124.225 111.785  1.00138.68           C
ATOM   2561  C   CYS P 360     105.556 123.872 111.218  1.00138.68           C
ATOM   2562  O   CYS P 360     105.385 122.820 110.594  1.00138.68           O
ATOM   2563  CB  CYS P 360     106.905 124.129 113.311  1.00138.68           C
ATOM   2564  SG  CYS P 360     108.523 124.378 114.079  1.00138.68           S
ATOM   2565  N   PHE P 361     104.576 124.753 111.423  1.00141.48           N
ATOM   2566  CA  PHE P 361     103.215 124.489 110.978  1.00141.48           C
ATOM   2567  C   PHE P 361     103.023 124.709 109.484  1.00141.48           C
ATOM   2568  O   PHE P 361     102.098 124.130 108.905  1.00141.48           O
ATOM   2569  CB  PHE P 361     102.228 125.370 111.751  1.00141.48           C
ATOM   2570  CG  PHE P 361     102.077 124.999 113.205  1.00141.48           C
ATOM   2571  CD1 PHE P 361     102.473 123.752 113.677  1.00141.48           C
ATOM   2572  CD2 PHE P 361     101.541 125.910 114.104  1.00141.48           C
ATOM   2573  CE1 PHE P 361     102.332 123.423 115.015  1.00141.48           C
ATOM   2574  CE2 PHE P 361     101.398 125.587 115.442  1.00141.48           C
ATOM   2575  CZ  PHE P 361     101.793 124.342 115.897  1.00141.48           C
ATOM   2576  N   PHE P 362     103.848 125.544 108.854  1.00140.18           N
ATOM   2577  CA  PHE P 362     103.812 125.734 107.409  1.00140.18           C
ATOM   2578  C   PHE P 362     104.917 124.982 106.671  1.00140.18           C
ATOM   2579  O   PHE P 362     105.047 125.141 105.453  1.00140.18           O
ATOM   2580  CB  PHE P 362     103.886 127.227 107.073  1.00140.18           C
ATOM   2581  CG  PHE P 362     102.650 128.007 107.451  1.00140.18           C
ATOM   2582  CD1 PHE P 362     101.439 127.365 107.688  1.00140.18           C
ATOM   2583  CD2 PHE P 362     102.706 129.387 107.579  1.00140.18           C
ATOM   2584  CE1 PHE P 362     100.310 128.086 108.040  1.00140.18           C
ATOM   2585  CE2 PHE P 362     101.581 130.114 107.931  1.00140.18           C
ATOM   2586  CZ  PHE P 362     100.382 129.462 108.161  1.00140.18           C
ATOM   2587  N   ASN P 363     105.710 124.171 107.367  1.00138.52           N
ATOM   2588  CA  ASN P 363     106.801 123.444 106.725  1.00138.52           C
ATOM   2589  C   ASN P 363     106.252 122.165 106.100  1.00138.52           C
ATOM   2590  O   ASN P 363     105.626 121.359 106.796  1.00138.52           O
ATOM   2591  CB  ASN P 363     107.904 123.131 107.735  1.00138.52           C
ATOM   2592  CG  ASN P 363     109.208 122.711 107.072  1.00138.52           C
ATOM   2593  OD1 ASN P 363     109.308 122.645 105.846  1.00138.52           O
ATOM   2594  ND2 ASN P 363     110.220 122.435 107.886  1.00138.52           N
ATOM   2595  N   GLY P 364     106.467 122.017 104.783  1.00135.16           N
ATOM   2596  CA  GLY P 364     105.943 120.879 104.028  1.00135.16           C
ATOM   2597  C   GLY P 364     106.329 119.522 104.586  1.00135.16           C
ATOM   2598  O   GLY P 364     105.476 118.645 104.753  1.00135.16           O
ATOM   2599  N   GLU P 365     107.636 119.308 104.797  1.00135.20           N
ATOM   2600  CA  GLU P 365     108.142 118.056 105.364  1.00135.20           C
ATOM   2601  C   GLU P 365     107.522 117.762 106.727  1.00135.20           C
ATOM   2602  O   GLU P 365     107.115 116.624 107.000  1.00135.20           O
ATOM   2603  CB  GLU P 365     109.666 118.111 105.469  1.00135.20           C
ATOM   2604  CG  GLU P 365     110.302 116.821 105.957  1.00135.20           C
ATOM   2605  CD  GLU P 365     111.816 116.893 105.993  1.00135.20           C
ATOM   2606  OE1 GLU P 365     112.371 117.960 105.653  1.00135.20           O
ATOM   2607  OE2 GLU P 365     112.452 115.883 106.361  1.00135.20           O
ATOM   2608  N   VAL P 366     107.449 118.780 107.594  1.00135.77           N
ATOM   2609  CA  VAL P 366     106.893 118.608 108.934  1.00135.77           C
ATOM   2610  C   VAL P 366     105.405 118.279 108.852  1.00135.77           C
ATOM   2611  O   VAL P 366     104.914 117.401 109.573  1.00135.77           O
ATOM   2612  CB  VAL P 366     107.164 119.864 109.783  1.00135.77           C
ATOM   2613  CG1 VAL P 366     106.556 119.727 111.173  1.00135.77           C
ATOM   2614  CG2 VAL P 366     108.659 120.118 109.880  1.00135.77           C
ATOM   2615  N   ARG P 367     104.673 118.974 107.969  1.00133.67           N
ATOM   2616  CA  ARG P 367     103.243 118.725 107.789  1.00133.67           C
ATOM   2617  C   ARG P 367     102.993 117.311 107.282  1.00133.67           C
ATOM   2618  O   ARG P 367     102.068 116.633 107.743  1.00133.67           O
ATOM   2619  CB  ARG P 367     102.629 119.743 106.828  1.00133.67           C
ATOM   2620  CG  ARG P 367     102.451 121.135 107.399  1.00133.67           C
ATOM   2621  CD  ARG P 367     101.860 122.083 106.365  1.00133.67           C
ATOM   2622  NE  ARG P 367     100.482 121.743 106.023  1.00133.67           N
ATOM   2623  CZ  ARG P 367      99.780 122.342 105.066  1.00133.67           C
ATOM   2624  NH1 ARG P 367     100.324 123.320 104.355  1.00133.67           N
ATOM   2625  NH2 ARG P 367      98.532 121.967 104.823  1.00133.67           N
ATOM   2626  N   SER P 368     103.813 116.860 106.328  1.00134.50           N
ATOM   2627  CA  SER P 368     103.700 115.505 105.798  1.00134.50           C
ATOM   2628  C   SER P 368     103.987 114.463 106.873  1.00134.50           C
ATOM   2629  O   SER P 368     103.300 113.438 106.944  1.00134.50           O
ATOM   2630  CB  SER P 368     104.643 115.327 104.609  1.00134.50           C
ATOM   2631  OG  SER P 368     104.273 116.176 103.537  1.00134.50           O
ATOM   2632  N   ALA P 369     105.009 114.702 107.706  1.00133.64           N
ATOM   2633  CA  ALA P 369     105.305 113.792 108.812  1.00133.64           C
ATOM   2634  C   ALA P 369     104.159 113.742 109.822  1.00133.64           C
ATOM   2635  O   ALA P 369     103.833 112.666 110.344  1.00133.64           O
ATOM   2636  CB  ALA P 369     106.609 114.204 109.493  1.00133.64           C
ATOM   2637  N   VAL P 370     103.522 114.892 110.083  1.00134.82           N
ATOM   2638  CA  VAL P 370     102.371 114.943 110.988  1.00134.82           C
ATOM   2639  C   VAL P 370     101.211 114.144 110.404  1.00134.82           C
ATOM   2640  O   VAL P 370     100.544 113.380 111.116  1.00134.82           O
ATOM   2641  CB  VAL P 370     101.975 116.406 111.280  1.00134.82           C
ATOM   2642  CG1 VAL P 370     100.613 116.495 111.961  1.00134.82           C
ATOM   2643  CG2 VAL P 370     103.000 117.061 112.181  1.00134.82           C
ATOM   2644  N   ARG P 371     100.970 114.300 109.096  1.00130.35           N
ATOM   2645  CA  ARG P 371      99.902 113.564 108.419  1.00130.35           C
ATOM   2646  C   ARG P 371     100.151 112.060 108.475  1.00130.35           C
ATOM   2647  O   ARG P 371      99.230 111.287 108.758  1.00130.35           O
ATOM   2648  CB  ARG P 371      99.759 114.043 106.973  1.00130.35           C
ATOM   2649  CG  ARG P 371      99.190 115.449 106.845  1.00130.35           C
ATOM   2650  CD  ARG P 371      99.129 115.902 105.397  1.00130.35           C
ATOM   2651  NE  ARG P 371      98.161 115.132 104.623  1.00130.35           N
ATOM   2652  CZ  ARG P 371      96.875 115.447 104.513  1.00130.35           C
ATOM   2653  NH1 ARG P 371      96.064 114.689 103.788  1.00130.35           N
ATOM   2654  NH2 ARG P 371      96.398 116.522 105.127  1.00130.35           N
ATOM   2655  N   LYS P 372     101.386 111.631 108.172  1.00129.51           N
ATOM   2656  CA  LYS P 372     101.728 110.206 108.184  1.00129.51           C
ATOM   2657  C   LYS P 372     101.573 109.617 109.582  1.00129.51           C
ATOM   2658  O   LYS P 372     101.081 108.490 109.739  1.00129.51           O
ATOM   2659  CB  LYS P 372     103.149 110.001 107.660  1.00129.51           C
ATOM   2660  CG  LYS P 372     103.300 110.290 106.174  1.00129.51           C
ATOM   2661  CD  LYS P 372     104.742 110.169 105.711  1.00129.51           C
ATOM   2662  CE  LYS P 372     104.880 110.588 104.254  1.00129.51           C
ATOM   2663  NZ  LYS P 372     106.287 110.498 103.780  1.00129.51           N
ATOM   2664  N   ARG P 373     101.984 110.375 110.609  1.00132.15           N
ATOM   2665  CA  ARG P 373     101.825 109.936 111.994  1.00132.15           C
ATOM   2666  C   ARG P 373     100.349 109.806 112.349  1.00132.15           C
ATOM   2667  O   ARG P 373      99.946 108.856 113.032  1.00132.15           O
ATOM   2668  CB  ARG P 373     102.529 110.908 112.941  1.00132.15           C
ATOM   2669  CG  ARG P 373     102.427 110.539 114.416  1.00132.15           C
ATOM   2670  CD  ARG P 373     103.186 109.257 114.719  1.00132.15           C
ATOM   2671  NE  ARG P 373     103.091 108.876 116.126  1.00132.15           N
ATOM   2672  CZ  ARG P 373     103.946 109.266 117.066  1.00132.15           C
ATOM   2673  NH1 ARG P 373     103.780 108.869 118.320  1.00132.15           N
ATOM   2674  NH2 ARG P 373     104.968 110.050 116.753  1.00132.15           N
ATOM   2675  N   TRP P 374      99.537 110.776 111.911  1.00138.12           N
ATOM   2676  CA  TRP P 374      98.095 110.737 112.139  1.00138.12           C
ATOM   2677  C   TRP P 374      97.448 109.532 111.463  1.00138.12           C
ATOM   2678  O   TRP P 374      96.562 108.899 112.047  1.00138.12           O
ATOM   2679  CB  TRP P 374      97.450 112.031 111.649  1.00138.12           C
ATOM   2680  CG  TRP P 374      95.974 112.070 111.879  1.00138.12           C
ATOM   2681  CD1 TRP P 374      95.334 112.088 113.083  1.00138.12           C
ATOM   2682  CD2 TRP P 374      94.949 112.083 110.879  1.00138.12           C
ATOM   2683  NE1 TRP P 374      93.973 112.118 112.896  1.00138.12           N
ATOM   2684  CE2 TRP P 374      93.711 112.115 111.551  1.00138.12           C
ATOM   2685  CE3 TRP P 374      94.958 112.074 109.480  1.00138.12           C
ATOM   2686  CZ2 TRP P 374      92.494 112.138 110.873  1.00138.12           C
ATOM   2687  CZ3 TRP P 374      93.749 112.096 108.809  1.00138.12           C
ATOM   2688  CH2 TRP P 374      92.534 112.128 109.505  1.00138.12           C
ATOM   2689  N   HIS P 375      97.828 109.242 110.209  1.00134.67           N
ATOM   2690  CA  HIS P 375      97.300 108.064 109.518  1.00134.67           C
ATOM   2691  C   HIS P 375      97.696 106.773 110.228  1.00134.67           C
ATOM   2692  O   HIS P 375      96.884 105.846 110.331  1.00134.67           O
ATOM   2693  CB  HIS P 375      97.771 108.010 108.060  1.00134.67           C
ATOM   2694  CG  HIS P 375      97.159 109.050 107.172  1.00134.67           C
ATOM   2695  ND1 HIS P 375      95.812 109.082 106.882  1.00134.67           N
ATOM   2696  CD2 HIS P 375      97.723 110.039 106.438  1.00134.67           C
ATOM   2697  CE1 HIS P 375      95.565 110.084 106.057  1.00134.67           C
ATOM   2698  NE2 HIS P 375      96.708 110.679 105.770  1.00134.67           N
ATOM   2699  N   ARG P 376      98.949 106.694 110.700  1.00131.32           N
ATOM   2700  CA  ARG P 376      99.408 105.559 111.505  1.00131.32           C
ATOM   2701  C   ARG P 376      98.562 105.383 112.762  1.00131.32           C
ATOM   2702  O   ARG P 376      98.121 104.270 113.079  1.00131.32           O
ATOM   2703  CB  ARG P 376     100.875 105.738 111.887  1.00131.32           C
ATOM   2704  CG  ARG P 376     101.434 104.559 112.662  1.00131.32           C
ATOM   2705  CD  ARG P 376     102.883 104.785 113.028  1.00131.32           C
ATOM   2706  NE  ARG P 376     103.720 104.891 111.841  1.00131.32           N
ATOM   2707  CZ  ARG P 376     104.997 105.251 111.862  1.00131.32           C
ATOM   2708  NH1 ARG P 376     105.592 105.533 113.013  1.00131.32           N
ATOM   2709  NH2 ARG P 376     105.680 105.328 110.731  1.00131.32           N
ATOM   2710  N   TRP P 377      98.340 106.485 113.486  1.00145.96           N
ATOM   2711  CA  TRP P 377      97.537 106.487 114.707  1.00145.96           C
ATOM   2712  C   TRP P 377      96.105 106.036 114.426  1.00145.96           C
ATOM   2713  O   TRP P 377      95.558 105.182 115.140  1.00145.96           O
ATOM   2714  CB  TRP P 377      97.571 107.906 115.286  1.00145.96           C
ATOM   2715  CG  TRP P 377      96.866 108.148 116.578  1.00145.96           C
ATOM   2716  CD1 TRP P 377      97.205 107.660 117.803  1.00145.96           C
ATOM   2717  CD2 TRP P 377      95.722 108.987 116.782  1.00145.96           C
ATOM   2718  NE1 TRP P 377      96.328 108.122 118.757  1.00145.96           N
ATOM   2719  CE2 TRP P 377      95.409 108.941 118.154  1.00145.96           C
ATOM   2720  CE3 TRP P 377      94.927 109.764 115.933  1.00145.96           C
ATOM   2721  CZ2 TRP P 377      94.335 109.642 118.699  1.00145.96           C
ATOM   2722  CZ3 TRP P 377      93.860 110.459 116.475  1.00145.96           C
ATOM   2723  CH2 TRP P 377      93.574 110.393 117.845  1.00145.96           C
ATOM   2724  N   GLN P 378      95.492 106.601 113.380  1.00145.71           N
ATOM   2725  CA  GLN P 378      94.106 106.296 113.040  1.00145.71           C
ATOM   2726  C   GLN P 378      93.945 104.843 112.603  1.00145.71           C
ATOM   2727  O   GLN P 378      92.976 104.181 112.987  1.00145.71           O
ATOM   2728  CB  GLN P 378      93.616 107.244 111.945  1.00145.71           C
ATOM   2729  CG  GLN P 378      92.152 107.067 111.568  1.00145.71           C
ATOM   2730  CD  GLN P 378      91.211 107.442 112.696  1.00145.71           C
ATOM   2731  OE1 GLN P 378      91.423 108.435 113.392  1.00145.71           O
ATOM   2732  NE2 GLN P 378      90.164 106.646 112.883  1.00145.71           N
ATOM   2733  N   ASP P 379      94.890 104.332 111.804  1.00145.82           N
ATOM   2734  CA  ASP P 379      94.813 102.948 111.345  1.00145.82           C
ATOM   2735  C   ASP P 379      95.065 101.959 112.478  1.00145.82           C
ATOM   2736  O   ASP P 379      94.433 100.897 112.525  1.00145.82           O
ATOM   2737  CB  ASP P 379      95.808 102.717 110.207  1.00145.82           C
ATOM   2738  CG  ASP P 379      95.409 103.429 108.930  1.00145.82           C
ATOM   2739  OD1 ASP P 379      94.195 103.625 108.710  1.00145.82           O
ATOM   2740  OD2 ASP P 379      96.310 103.791 108.144  1.00145.82           O
ATOM   2741  N   HIS P 380      96.011 102.269 113.373  1.00148.22           N
ATOM   2742  CA  HIS P 380      96.278 101.397 114.514  1.00148.22           C
ATOM   2743  C   HIS P 380      95.090 101.328 115.469  1.00148.22           C
ATOM   2744  O   HIS P 380      94.676 100.239 115.883  1.00148.22           O
ATOM   2745  CB  HIS P 380      97.531 101.868 115.251  1.00148.22           C
ATOM   2746  CG  HIS P 380      97.901 101.006 116.418  1.00148.22           C
ATOM   2747  ND1 HIS P 380      98.456  99.753 116.271  1.00148.22           N
ATOM   2748  CD2 HIS P 380      97.791 101.215 117.751  1.00148.22           C
ATOM   2749  CE1 HIS P 380      98.675  99.229 117.464  1.00148.22           C
ATOM   2750  NE2 HIS P 380      98.280 100.096 118.379  1.00148.22           N
ATOM   2751  N   HIS P 381      94.526 102.483 115.835  1.00148.56           N
ATOM   2752  CA  HIS P 381      93.434 102.479 116.806  1.00148.56           C
ATOM   2753  C   HIS P 381      92.089 102.102 116.195  1.00148.56           C
ATOM   2754  O   HIS P 381      91.201 101.637 116.920  1.00148.56           O
ATOM   2755  CB  HIS P 381      93.354 103.832 117.509  1.00148.56           C
ATOM   2756  CG  HIS P 381      94.499 104.085 118.438  1.00148.56           C
ATOM   2757  ND1 HIS P 381      94.592 103.498 119.682  1.00148.56           N
ATOM   2758  CD2 HIS P 381      95.615 104.836 118.294  1.00148.56           C
ATOM   2759  CE1 HIS P 381      95.708 103.891 120.270  1.00148.56           C
ATOM   2760  NE2 HIS P 381      96.346 104.705 119.449  1.00148.56           N
ATOM   2761  N   SER P 382      91.906 102.317 114.889  1.00145.94           N
ATOM   2762  CA  SER P 382      90.673 101.898 114.226  1.00145.94           C
ATOM   2763  C   SER P 382      90.545 100.380 114.195  1.00145.94           C
ATOM   2764  O   SER P 382      89.442  99.842 114.343  1.00145.94           O
ATOM   2765  CB  SER P 382      90.621 102.470 112.810  1.00145.94           C
ATOM   2766  OG  SER P 382      90.558 103.886 112.832  1.00145.94           O
ATOM   2767  N   LEU P 383      91.655  99.677 114.005  1.00133.03           N
ATOM   2768  CA  LEU P 383      91.655  98.223 114.092  1.00133.03           C
ATOM   2769  C   LEU P 383      91.635  97.764 115.545  1.00133.03           C
ATOM   2770  O   LEU P 383      90.664  97.160 116.002  1.00133.03           O
ATOM   2771  CB  LEU P 383      92.874  97.644 113.377  1.00133.03           C
ATOM   2772  CG  LEU P 383      92.968  96.119 113.380  1.00133.03           C
ATOM   2773  CD1 LEU P 383      91.793  95.511 112.631  1.00133.03           C
ATOM   2774  CD2 LEU P 383      94.288  95.671 112.782  1.00133.03           C
TER
ATOM   2775  N   ASN U   2     121.662 156.535 129.004  1.00158.82           N
ATOM   2776  CA  ASN U   2     120.702 157.178 128.103  1.00158.82           C
ATOM   2777  C   ASN U   2     120.260 156.366 126.843  1.00158.82           C
ATOM   2778  O   ASN U   2     119.065 156.398 126.541  1.00158.82           O
ATOM   2779  CB  ASN U   2     121.230 158.563 127.683  1.00158.82           C
ATOM   2780  CG  ASN U   2     121.226 159.557 128.827  1.00158.82           C
ATOM   2781  OD1 ASN U   2     120.282 159.611 129.614  1.00158.82           O
ATOM   2782  ND2 ASN U   2     122.286 160.352 128.924  1.00158.82           N
ATOM   2783  N   PRO U   3     121.158 155.698 126.088  1.00153.31           N
ATOM   2784  CA  PRO U   3     120.667 154.886 124.964  1.00153.31           C
ATOM   2785  C   PRO U   3     119.849 153.692 125.434  1.00153.31           C
ATOM   2786  O   PRO U   3     120.083 153.129 126.507  1.00153.31           O
ATOM   2787  CB  PRO U   3     121.949 154.428 124.258  1.00153.31           C
ATOM   2788  CG  PRO U   3     122.963 155.401 124.642  1.00153.31           C
ATOM   2789  CD  PRO U   3     122.638 155.734 126.055  1.00153.31           C
ATOM   2790  N   SER U   4     118.878 153.307 124.610  1.00151.45           N
ATOM   2791  CA  SER U   4     118.039 152.144 124.873  1.00151.45           C
ATOM   2792  C   SER U   4     118.072 151.239 123.653  1.00151.45           C
ATOM   2793  O   SER U   4     117.645 151.641 122.566  1.00151.45           O
ATOM   2794  CB  SER U   4     116.602 152.560 125.199  1.00151.45           C
ATOM   2795  OG  SER U   4     115.783 151.426 125.427  1.00151.45           O
ATOM   2796  N   LEU U   5     118.576 150.024 123.836  1.00139.64           N
ATOM   2797  CA  LEU U   5     118.725 149.053 122.763  1.00139.64           C
ATOM   2798  C   LEU U   5     117.549 148.085 122.740  1.00139.64           C
ATOM   2799  O   LEU U   5     116.941 147.792 123.773  1.00139.64           O
ATOM   2800  CB  LEU U   5     120.031 148.271 122.918  1.00139.64           C
ATOM   2801  CG  LEU U   5     121.326 149.070 122.776  1.00139.64           C
ATOM   2802  CD1 LEU U   5     122.530 148.197 123.093  1.00139.64           C
ATOM   2803  CD2 LEU U   5     121.441 149.660 121.381  1.00139.64           C
ATOM   2804  N   SER U   6     117.225 147.601 121.536  1.00141.85           N
ATOM   2805  CA  SER U   6     116.141 146.637 121.361  1.00141.85           C
ATOM   2806  C   SER U   6     116.446 145.287 122.004  1.00141.85           C
ATOM   2807  O   SER U   6     115.519 144.506 122.245  1.00141.85           O
ATOM   2808  CB  SER U   6     115.842 146.448 119.874  1.00141.85           C
ATOM   2809  OG  SER U   6     116.939 145.849 119.208  1.00141.85           O
ATOM   2810  N   ILE U   7     117.722 144.995 122.283  1.00143.48           N
ATOM   2811  CA  ILE U   7     118.121 143.717 122.865  1.00143.48           C
ATOM   2812  C   ILE U   7     118.084 143.746 124.385  1.00143.48           C
ATOM   2813  O   ILE U   7     118.280 142.700 125.022  1.00143.48           O
ATOM   2814  CB  ILE U   7     119.534 143.313 122.399  1.00143.48           C
ATOM   2815  CG1 ILE U   7     120.558 144.350 122.862  1.00143.48           C
ATOM   2816  CG2 ILE U   7     119.571 143.154 120.888  1.00143.48           C
ATOM   2817  CD1 ILE U   7     121.992 143.928 122.654  1.00143.48           C
ATOM   2818  N   ASP U   8     117.835 144.911 124.985  1.00142.70           N
ATOM   2819  CA  ASP U   8     117.755 145.066 126.432  1.00142.70           C
ATOM   2820  C   ASP U   8     116.383 145.605 126.833  1.00142.70           C
ATOM   2821  O   ASP U   8     116.232 146.203 127.905  1.00142.70           O
ATOM   2822  CB  ASP U   8     118.891 145.979 126.916  1.00142.70           C
ATOM   2823  CG  ASP U   8     119.178 145.845 128.407  1.00142.70           C
ATOM   2824  OD1 ASP U   8     119.768 144.822 128.811  1.00142.70           O
ATOM   2825  OD2 ASP U   8     118.820 146.768 129.169  1.00142.70           O
ATOM   2826  N   LEU U   9     115.390 145.445 125.948  1.00140.95           N
ATOM   2827  CA  LEU U   9     114.057 145.996 126.181  1.00140.95           C
ATOM   2828  C   LEU U   9     113.388 145.363 127.396  1.00140.95           C
ATOM   2829  O   LEU U   9     112.660 146.042 128.133  1.00140.95           O
ATOM   2830  CB  LEU U   9     113.196 145.782 124.938  1.00140.95           C
ATOM   2831  CG  LEU U   9     111.741 146.232 125.034  1.00140.95           C
ATOM   2832  CD1 LEU U   9     111.666 147.726 125.190  1.00140.95           C
ATOM   2833  CD2 LEU U   9     110.965 145.766 123.844  1.00140.95           C
ATOM   2834  N   THR U  10     113.614 144.059 127.598  1.00140.10           N
ATOM   2835  CA  THR U  10     113.068 143.339 128.748  1.00140.10           C
ATOM   2836  C   THR U  10     113.523 143.964 130.062  1.00140.10           C
ATOM   2837  O   THR U  10     112.703 144.290 130.930  1.00140.10           O
ATOM   2838  CB  THR U  10     113.472 141.865 128.681  1.00140.10           C
ATOM   2839  OG1 THR U  10     112.980 141.292 127.464  1.00140.10           O
ATOM   2840  CG2 THR U  10     112.894 141.099 129.861  1.00140.10           C
ATOM   2841  N   PHE U  11     114.826 144.219 130.187  1.00143.14           N
ATOM   2842  CA  PHE U  11     115.335 144.795 131.422  1.00143.14           C
ATOM   2843  C   PHE U  11     115.050 146.284 131.525  1.00143.14           C
ATOM   2844  O   PHE U  11     114.894 146.789 132.637  1.00143.14           O
ATOM   2845  CB  PHE U  11     116.843 144.567 131.544  1.00143.14           C
ATOM   2846  CG  PHE U  11     117.230 143.148 131.848  1.00143.14           C
ATOM   2847  CD1 PHE U  11     116.291 142.221 132.280  1.00143.14           C
ATOM   2848  CD2 PHE U  11     118.550 142.749 131.722  1.00143.14           C
ATOM   2849  CE1 PHE U  11     116.663 140.922 132.560  1.00143.14           C
ATOM   2850  CE2 PHE U  11     118.926 141.453 132.006  1.00143.14           C
ATOM   2851  CZ  PHE U  11     117.982 140.539 132.426  1.00143.14           C
ATOM   2852  N   HIS U  12     114.970 146.996 130.396  1.00142.48           N
ATOM   2853  CA  HIS U  12     114.587 148.406 130.430  1.00142.48           C
ATOM   2854  C   HIS U  12     113.157 148.580 130.933  1.00142.48           C
ATOM   2855  O   HIS U  12     112.886 149.425 131.798  1.00142.48           O
ATOM   2856  CB  HIS U  12     114.748 149.023 129.041  1.00142.48           C
ATOM   2857  CG  HIS U  12     114.429 150.484 128.989  1.00142.48           C
ATOM   2858  ND1 HIS U  12     115.268 151.447 129.507  1.00142.48           N
ATOM   2859  CD2 HIS U  12     113.363 151.147 128.481  1.00142.48           C
ATOM   2860  CE1 HIS U  12     114.733 152.640 129.320  1.00142.48           C
ATOM   2861  NE2 HIS U  12     113.577 152.486 128.700  1.00142.48           N
ATOM   2862  N   LEU U  13     112.235 147.764 130.414  1.00145.52           N
ATOM   2863  CA  LEU U  13     110.854 147.781 130.883  1.00145.52           C
ATOM   2864  C   LEU U  13     110.743 147.319 132.330  1.00145.52           C
ATOM   2865  O   LEU U  13     109.947 147.874 133.095  1.00145.52           O
ATOM   2866  CB  LEU U  13     109.980 146.916 129.974  1.00145.52           C
ATOM   2867  CG  LEU U  13     108.478 146.894 130.273  1.00145.52           C
ATOM   2868  CD1 LEU U  13     107.878 148.284 130.116  1.00145.52           C
ATOM   2869  CD2 LEU U  13     107.759 145.896 129.380  1.00145.52           C
ATOM   2870  N   LEU U  14     111.516 146.292 132.715  1.00147.69           N
ATOM   2871  CA  LEU U  14     111.546 145.846 134.108  1.00147.69           C
ATOM   2872  C   LEU U  14     112.018 146.948 135.055  1.00147.69           C
ATOM   2873  O   LEU U  14     111.400 147.178 136.101  1.00147.69           O
ATOM   2874  CB  LEU U  14     112.432 144.607 134.236  1.00147.69           C
ATOM   2875  CG  LEU U  14     112.496 143.961 135.621  1.00147.69           C
ATOM   2876  CD1 LEU U  14     111.115 143.497 136.053  1.00147.69           C
ATOM   2877  CD2 LEU U  14     113.473 142.796 135.618  1.00147.69           C
ATOM   2878  N   ARG U  15     113.111 147.639 134.699  1.00144.40           N
ATOM   2879  CA  ARG U  15     113.603 148.764 135.494  1.00144.40           C
ATOM   2880  C   ARG U  15     112.578 149.884 135.590  1.00144.40           C
ATOM   2881  O   ARG U  15     112.377 150.453 136.668  1.00144.40           O
ATOM   2882  CB  ARG U  15     114.908 149.308 134.910  1.00144.40           C
ATOM   2883  CG  ARG U  15     116.133 148.442 135.135  1.00144.40           C
ATOM   2884  CD  ARG U  15     117.393 149.188 134.730  1.00144.40           C
ATOM   2885  NE  ARG U  15     117.408 149.537 133.311  1.00144.40           N
ATOM   2886  CZ  ARG U  15     117.884 148.752 132.349  1.00144.40           C
ATOM   2887  NH1 ARG U  15     118.387 147.562 132.646  1.00144.40           N
ATOM   2888  NH2 ARG U  15     117.859 149.160 131.088  1.00144.40           N
ATOM   2889  N   THR U  16     111.920 150.210 134.471  1.00147.78           N
ATOM   2890  CA  THR U  16     110.917 151.272 134.470  1.00147.78           C
ATOM   2891  C   THR U  16     109.715 150.916 135.343  1.00147.78           C
ATOM   2892  O   THR U  16     109.237 151.750 136.126  1.00147.78           O
ATOM   2893  CB  THR U  16     110.480 151.566 133.038  1.00147.78           C
ATOM   2894  OG1 THR U  16     111.634 151.854 132.239  1.00147.78           O
ATOM   2895  CG2 THR U  16     109.581 152.771 133.017  1.00147.78           C
ATOM   2896  N   LEU U  17     109.216 149.679 135.225  1.00147.95           N
ATOM   2897  CA  LEU U  17     108.087 149.242 136.041  1.00147.95           C
ATOM   2898  C   LEU U  17     108.455 149.178 137.518  1.00147.95           C
ATOM   2899  O   LEU U  17     107.618 149.473 138.378  1.00147.95           O
ATOM   2900  CB  LEU U  17     107.568 147.889 135.555  1.00147.95           C
ATOM   2901  CG  LEU U  17     106.832 147.891 134.214  1.00147.95           C
ATOM   2902  CD1 LEU U  17     106.502 146.473 133.783  1.00147.95           C
ATOM   2903  CD2 LEU U  17     105.572 148.739 134.295  1.00147.95           C
ATOM   2904  N   LEU U  18     109.695 148.790 137.836  1.00152.72           N
ATOM   2905  CA  LEU U  18     110.130 148.808 139.230  1.00152.72           C
ATOM   2906  C   LEU U  18     110.254 150.228 139.770  1.00152.72           C
ATOM   2907  O   LEU U  18     109.949 150.468 140.942  1.00152.72           O
ATOM   2908  CB  LEU U  18     111.440 148.043 139.403  1.00152.72           C
ATOM   2909  CG  LEU U  18     111.262 146.528 139.308  1.00152.72           C
ATOM   2910  CD1 LEU U  18     112.585 145.817 139.480  1.00152.72           C
ATOM   2911  CD2 LEU U  18     110.243 146.049 140.324  1.00152.72           C
ATOM   2912  N   GLU U  19     110.712 151.178 138.944  1.00152.95           N
ATOM   2913  CA  GLU U  19     110.729 152.579 139.367  1.00152.95           C
ATOM   2914  C   GLU U  19     109.317 153.105 139.612  1.00152.95           C
ATOM   2915  O   GLU U  19     109.081 153.836 140.581  1.00152.95           O
ATOM   2916  CB  GLU U  19     111.445 153.450 138.332  1.00152.95           C
ATOM   2917  CG  GLU U  19     112.951 153.233 138.230  1.00152.95           C
ATOM   2918  CD  GLU U  19     113.706 153.673 139.469  1.00152.95           C
ATOM   2919  OE1 GLU U  19     113.272 154.641 140.128  1.00152.95           O
ATOM   2920  OE2 GLU U  19     114.741 153.046 139.783  1.00152.95           O
ATOM   2921  N   LEU U  20     108.360 152.715 138.762  1.00157.97           N
ATOM   2922  CA  LEU U  20     106.970 153.134 138.957  1.00157.97           C
ATOM   2923  C   LEU U  20     106.355 152.501 140.205  1.00157.97           C
ATOM   2924  O   LEU U  20     105.633 153.172 140.956  1.00157.97           O
ATOM   2925  CB  LEU U  20     106.139 152.793 137.721  1.00157.97           C
ATOM   2926  CG  LEU U  20     106.463 153.574 136.447  1.00157.97           C
ATOM   2927  CD1 LEU U  20     105.663 153.038 135.269  1.00157.97           C
ATOM   2928  CD2 LEU U  20     106.203 155.058 136.649  1.00157.97           C
ATOM   2929  N   ALA U  21     106.634 151.215 140.440  1.00156.89           N
ATOM   2930  CA  ALA U  21     106.142 150.534 141.635  1.00156.89           C
ATOM   2931  C   ALA U  21     106.760 151.119 142.899  1.00156.89           C
ATOM   2932  O   ALA U  21     106.072 151.272 143.915  1.00156.89           O
ATOM   2933  CB  ALA U  21     106.427 149.035 141.541  1.00156.89           C
ATOM   2934  N   ARG U  22     108.058 151.437 142.853  1.00158.58           N
ATOM   2935  CA  ARG U  22     108.727 152.106 143.963  1.00158.58           C
ATOM   2936  C   ARG U  22     108.125 153.481 144.225  1.00158.58           C
ATOM   2937  O   ARG U  22     107.954 153.872 145.383  1.00158.58           O
ATOM   2938  CB  ARG U  22     110.225 152.220 143.678  1.00158.58           C
ATOM   2939  CG  ARG U  22     111.037 152.802 144.826  1.00158.58           C
ATOM   2940  CD  ARG U  22     112.520 152.850 144.493  1.00158.58           C
ATOM   2941  NE  ARG U  22     113.094 151.515 144.340  1.00158.58           N
ATOM   2942  CZ  ARG U  22     113.552 151.025 143.193  1.00158.58           C
ATOM   2943  NH1 ARG U  22     114.057 149.801 143.148  1.00158.58           N
ATOM   2944  NH2 ARG U  22     113.503 151.759 142.090  1.00158.58           N
ATOM   2945  N   THR U  23     107.808 154.227 143.159  1.00163.06           N
ATOM   2946  CA  THR U  23     107.177 155.539 143.305  1.00163.06           C
ATOM   2947  C   THR U  23     105.806 155.430 143.968  1.00163.06           C
ATOM   2948  O   THR U  23     105.493 156.199 144.887  1.00163.06           O
ATOM   2949  CB  THR U  23     107.063 156.212 141.935  1.00163.06           C
ATOM   2950  OG1 THR U  23     108.366 156.337 141.352  1.00163.06           O
ATOM   2951  CG2 THR U  23     106.442 157.597 142.058  1.00163.06           C
ATOM   2952  N   GLN U  24     104.990 154.462 143.534  1.00164.11           N
ATOM   2953  CA  GLN U  24     103.665 154.277 144.130  1.00164.11           C
ATOM   2954  C   GLN U  24     103.762 153.806 145.580  1.00164.11           C
ATOM   2955  O   GLN U  24     102.981 154.246 146.436  1.00164.11           O
ATOM   2956  CB  GLN U  24     102.845 153.289 143.300  1.00164.11           C
ATOM   2957  CG  GLN U  24     102.516 153.773 141.898  1.00164.11           C
ATOM   2958  CD  GLN U  24     101.596 154.977 141.896  1.00164.11           C
ATOM   2959  OE1 GLN U  24     100.671 155.067 142.703  1.00164.11           O
ATOM   2960  NE2 GLN U  24     101.846 155.910 140.985  1.00164.11           N
ATOM   2961  N   SER U  25     104.719 152.915 145.868  1.00167.20           N
ATOM   2962  CA  SER U  25     104.945 152.449 147.234  1.00167.20           C
ATOM   2963  C   SER U  25     105.395 153.584 148.146  1.00167.20           C
ATOM   2964  O   SER U  25     104.901 153.709 149.272  1.00167.20           O
ATOM   2965  CB  SER U  25     105.974 151.319 147.238  1.00167.20           C
ATOM   2966  OG  SER U  25     106.233 150.873 148.558  1.00167.20           O
ATOM   2967  N   GLN U  26     106.329 154.418 147.674  1.00171.49           N
ATOM   2968  CA  GLN U  26     106.781 155.573 148.446  1.00171.49           C
ATOM   2969  C   GLN U  26     105.656 156.575 148.661  1.00171.49           C
ATOM   2970  O   GLN U  26     105.576 157.195 149.724  1.00171.49           O
ATOM   2971  CB  GLN U  26     107.975 156.242 147.763  1.00171.49           C
ATOM   2972  CG  GLN U  26     109.283 155.475 147.887  1.00171.49           C
ATOM   2973  CD  GLN U  26     110.421 156.140 147.140  1.00171.49           C
ATOM   2974  OE1 GLN U  26     110.227 157.150 146.462  1.00171.49           O
ATOM   2975  NE2 GLN U  26     111.618 155.576 147.257  1.00171.49           N
ATOM   2976  N   ARG U  27     104.786 156.756 147.660  1.00175.14           N
ATOM   2977  CA  ARG U  27     103.637 157.646 147.817  1.00175.14           C
ATOM   2978  C   ARG U  27     102.671 157.130 148.882  1.00175.14           C
ATOM   2979  O   ARG U  27     102.190 157.905 149.721  1.00175.14           O
ATOM   2980  CB  ARG U  27     102.920 157.814 146.477  1.00175.14           C
ATOM   2981  CG  ARG U  27     101.743 158.774 146.517  1.00175.14           C
ATOM   2982  CD  ARG U  27     101.081 158.886 145.152  1.00175.14           C
ATOM   2983  NE  ARG U  27     100.521 157.612 144.707  1.00175.14           N
ATOM   2984  CZ  ARG U  27      99.322 157.156 145.055  1.00175.14           C
ATOM   2985  NH1 ARG U  27      98.541 157.870 145.855  1.00175.14           N
ATOM   2986  NH2 ARG U  27      98.899 155.984 144.599  1.00175.14           N
ATOM   2987  N   GLU U  28     102.376 155.823 148.860  1.00177.53           N
ATOM   2988  CA  GLU U  28     101.498 155.226 149.867  1.00177.53           C
ATOM   2989  C   GLU U  28     102.101 155.315 151.269  1.00177.53           C
ATOM   2990  O   GLU U  28     101.400 155.657 152.234  1.00177.53           O
ATOM   2991  CB  GLU U  28     101.198 153.771 149.506  1.00177.53           C
ATOM   2992  CG  GLU U  28     100.222 153.086 150.451  1.00177.53           C
ATOM   2993  CD  GLU U  28      99.916 151.660 150.038  1.00177.53           C
ATOM   2994  OE1 GLU U  28     100.485 151.198 149.027  1.00177.53           O
ATOM   2995  OE2 GLU U  28      99.107 151.001 150.724  1.00177.53           O
ATOM   2996  N   ARG U  29     103.400 155.019 151.396  1.00179.33           N
ATOM   2997  CA  ARG U  29     104.066 155.122 152.693  1.00179.33           C
ATOM   2998  C   ARG U  29     104.137 156.570 153.165  1.00179.33           C
ATOM   2999  O   ARG U  29     104.027 156.834 154.364  1.00179.33           O
ATOM   3000  CB  ARG U  29     105.468 154.511 152.638  1.00179.33           C
ATOM   3001  CG  ARG U  29     105.512 153.015 152.353  1.00179.33           C
ATOM   3002  CD  ARG U  29     104.937 152.172 153.476  1.00179.33           C
ATOM   3003  NE  ARG U  29     105.061 150.748 153.172  1.00179.33           N
ATOM   3004  CZ  ARG U  29     104.575 149.770 153.928  1.00179.33           C
ATOM   3005  NH1 ARG U  29     103.923 150.054 155.047  1.00179.33           N
ATOM   3006  NH2 ARG U  29     104.741 148.506 153.564  1.00179.33           N
ATOM   3007  N   ALA U  30     104.320 157.516 152.238  1.00185.14           N
ATOM   3008  CA  ALA U  30     104.308 158.936 152.576  1.00185.14           C
ATOM   3009  C   ALA U  30     102.946 159.377 153.097  1.00185.14           C
ATOM   3010  O   ALA U  30     102.869 160.160 154.048  1.00185.14           O
ATOM   3011  CB  ALA U  30     104.713 159.769 151.360  1.00185.14           C
ATOM   3012  N   GLU U  31     101.863 158.893 152.478  1.00183.18           N
ATOM   3013  CA  GLU U  31     100.519 159.200 152.969  1.00183.18           C
ATOM   3014  C   GLU U  31     100.283 158.606 154.357  1.00183.18           C
ATOM   3015  O   GLU U  31      99.700 159.264 155.234  1.00183.18           O
ATOM   3016  CB  GLU U  31      99.467 158.693 151.983  1.00183.18           C
ATOM   3017  CG  GLU U  31      99.427 159.458 150.671  1.00183.18           C
ATOM   3018  CD  GLU U  31      98.395 158.906 149.708  1.00183.18           C
ATOM   3019  OE1 GLU U  31      97.800 157.851 150.014  1.00183.18           O
ATOM   3020  OE2 GLU U  31      98.179 159.526 148.646  1.00183.18           O
ATOM   3021  N   GLN U  32     100.758 157.374 154.578  1.00184.66           N
ATOM   3022  CA  GLN U  32     100.665 156.759 155.903  1.00184.66           C
ATOM   3023  C   GLN U  32     101.476 157.540 156.935  1.00184.66           C
ATOM   3024  O   GLN U  32     101.042 157.701 158.081  1.00184.66           O
ATOM   3025  CB  GLN U  32     101.129 155.304 155.844  1.00184.66           C
ATOM   3026  CG  GLN U  32     100.201 154.391 155.060  1.00184.66           C
ATOM   3027  CD  GLN U  32     100.702 152.961 154.998  1.00184.66           C
ATOM   3028  OE1 GLN U  32     101.788 152.648 155.486  1.00184.66           O
ATOM   3029  NE2 GLN U  32      99.910 152.083 154.394  1.00184.66           N
ATOM   3030  N   ASN U  33     102.647 158.044 156.539  1.00189.68           N
ATOM   3031  CA  ASN U  33     103.480 158.821 157.451  1.00189.68           C
ATOM   3032  C   ASN U  33     102.845 160.174 157.757  1.00189.68           C
ATOM   3033  O   ASN U  33     103.001 160.693 158.866  1.00189.68           O
ATOM   3034  CB  ASN U  33     104.885 158.998 156.877  1.00189.68           C
ATOM   3035  CG  ASN U  33     105.654 157.690 156.804  1.00189.68           C
ATOM   3036  OD1 ASN U  33     105.528 156.831 157.675  1.00189.68           O
ATOM   3037  ND2 ASN U  33     106.458 157.536 155.758  1.00189.68           N
ATOM   3038  N   ARG U  34     102.172 160.777 156.767  1.00194.26           N
ATOM   3039  CA  ARG U  34     101.377 161.981 157.011  1.00194.26           C
ATOM   3040  C   ARG U  34     100.289 161.725 158.046  1.00194.26           C
ATOM   3041  O   ARG U  34     100.067 162.554 158.937  1.00194.26           O
ATOM   3042  CB  ARG U  34     100.740 162.487 155.715  1.00194.26           C
ATOM   3043  CG  ARG U  34     101.685 163.108 154.704  1.00194.26           C
ATOM   3044  CD  ARG U  34     100.903 163.562 153.478  1.00194.26           C
ATOM   3045  NE  ARG U  34     101.761 164.104 152.429  1.00194.26           N
ATOM   3046  CZ  ARG U  34     102.259 163.383 151.429  1.00194.26           C
ATOM   3047  NH1 ARG U  34     101.985 162.088 151.342  1.00194.26           N
ATOM   3048  NH2 ARG U  34     103.031 163.956 150.517  1.00194.26           N
ATOM   3049  N   ILE U  35      99.606 160.577 157.940  1.00189.19           N
ATOM   3050  CA  ILE U  35      98.572 160.212 158.915  1.00189.19           C
ATOM   3051  C   ILE U  35      99.181 160.030 160.306  1.00189.19           C
ATOM   3052  O   ILE U  35      98.629 160.507 161.309  1.00189.19           O
ATOM   3053  CB  ILE U  35      97.819 158.952 158.445  1.00189.19           C
ATOM   3054  CG1 ILE U  35      97.041 159.247 157.162  1.00189.19           C
ATOM   3055  CG2 ILE U  35      96.866 158.440 159.516  1.00189.19           C
ATOM   3056  CD1 ILE U  35      96.485 158.014 156.487  1.00189.19           C
ATOM   3057  N   ILE U  36     100.329 159.344 160.378  1.00194.81           N
ATOM   3058  CA  ILE U  36     101.022 159.106 161.648  1.00194.81           C
ATOM   3059  C   ILE U  36     101.454 160.427 162.285  1.00194.81           C
ATOM   3060  O   ILE U  36     101.247 160.653 163.484  1.00194.81           O
ATOM   3061  CB  ILE U  36     102.213 158.149 161.441  1.00194.81           C
ATOM   3062  CG1 ILE U  36     101.714 156.737 161.124  1.00194.81           C
ATOM   3063  CG2 ILE U  36     103.122 158.115 162.663  1.00194.81           C
ATOM   3064  CD1 ILE U  36     102.802 155.792 160.658  1.00194.81           C
ATOM   3065  N   PHE U  37     102.055 161.319 161.487  1.00199.50           N
ATOM   3066  CA  PHE U  37     102.518 162.610 161.995  1.00199.50           C
ATOM   3067  C   PHE U  37     101.357 163.493 162.440  1.00199.50           C
ATOM   3068  O   PHE U  37     101.479 164.225 163.430  1.00199.50           O
ATOM   3069  CB  PHE U  37     103.341 163.339 160.931  1.00199.50           C
ATOM   3070  CG  PHE U  37     104.705 162.750 160.689  1.00199.50           C
ATOM   3071  CD1 PHE U  37     105.263 161.834 161.572  1.00199.50           C
ATOM   3072  CD2 PHE U  37     105.440 163.138 159.579  1.00199.50           C
ATOM   3073  CE1 PHE U  37     106.521 161.305 161.341  1.00199.50           C
ATOM   3074  CE2 PHE U  37     106.696 162.618 159.345  1.00199.50           C
ATOM   3075  CZ  PHE U  37     107.238 161.699 160.224  1.00199.50           C
ATOM   3076  N   ASP U  38     100.243 163.475 161.697  1.00199.27           N
ATOM   3077  CA  ASP U  38      99.053 164.207 162.121  1.00199.27           C
ATOM   3078  C   ASP U  38      98.492 163.649 163.425  1.00199.27           C
ATOM   3079  O   ASP U  38      97.990 164.405 164.266  1.00199.27           O
ATOM   3080  CB  ASP U  38      97.992 164.177 161.021  1.00199.27           C
ATOM   3081  CG  ASP U  38      98.365 165.037 159.829  1.00199.27           C
ATOM   3082  OD1 ASP U  38      99.086 166.038 160.021  1.00199.27           O
ATOM   3083  OD2 ASP U  38      97.937 164.711 158.702  1.00199.27           O
ATOM   3084  N   SER U  39      98.561 162.327 163.607  1.00201.47           N
ATOM   3085  CA  SER U  39      98.119 161.734 164.867  1.00201.47           C
ATOM   3086  C   SER U  39      99.079 162.059 166.007  1.00201.47           C
ATOM   3087  O   SER U  39      98.642 162.373 167.121  1.00201.47           O
ATOM   3088  CB  SER U  39      97.967 160.222 164.709  1.00201.47           C
ATOM   3089  OG  SER U  39      96.945 159.908 163.779  1.00201.47           O
ATOM   3090  N   VAL U  40     100.383 161.991 165.755  1.00200.25           N
ATOM   3091  CA  VAL U  40     101.371 162.280 166.789  1.00200.25           C
ATOM   3092  C   VAL U  40     101.593 163.784 166.903  1.00200.25           C
ATOM   3093  O   VAL U  40     101.444 164.365 167.979  1.00200.25           O
ATOM   3094  CB  VAL U  40     102.700 161.551 166.517  1.00200.25           C
ATOM   3095  CG1 VAL U  40     103.744 161.949 167.549  1.00200.25           C
ATOM   3096  CG2 VAL U  40     102.489 160.045 166.529  1.00200.25           C
TER
ATOM   3097  N   SER A  12     130.554  89.760 128.185  1.00101.95           N
ATOM   3098  CA  SER A  12     131.766  88.950 128.156  1.00101.95           C
ATOM   3099  C   SER A  12     132.861  89.649 127.360  1.00101.95           C
ATOM   3100  O   SER A  12     132.621  90.695 126.761  1.00101.95           O
ATOM   3101  CB  SER A  12     131.481  87.571 127.563  1.00101.95           C
ATOM   3102  OG  SER A  12     131.156  87.663 126.188  1.00101.95           O
ATOM   3103  N   ALA A  13     134.067  89.070 127.386  1.00104.83           N
ATOM   3104  CA  ALA A  13     135.179  89.591 126.593  1.00104.83           C
ATOM   3105  C   ALA A  13     134.887  89.537 125.098  1.00104.83           C
ATOM   3106  O   ALA A  13     135.217  90.475 124.360  1.00104.83           O
ATOM   3107  CB  ALA A  13     136.457  88.817 126.916  1.00104.83           C
ATOM   3108  N   GLU A  14     134.243  88.459 124.637  1.00105.22           N
ATOM   3109  CA  GLU A  14     133.910  88.358 123.220  1.00105.22           C
ATOM   3110  C   GLU A  14     132.791  89.319 122.849  1.00105.22           C
ATOM   3111  O   GLU A  14     132.807  89.893 121.755  1.00105.22           O
ATOM   3112  CB  GLU A  14     133.519  86.928 122.856  1.00105.22           C
ATOM   3113  CG  GLU A  14     134.650  85.913 122.900  1.00105.22           C
ATOM   3114  CD  GLU A  14     134.198  84.550 122.412  1.00105.22           C
ATOM   3115  OE1 GLU A  14     132.992  84.405 122.116  1.00105.22           O
ATOM   3116  OE2 GLU A  14     135.034  83.628 122.330  1.00105.22           O
ATOM   3117  N   ASP A  15     131.813  89.498 123.743  1.00103.73           N
ATOM   3118  CA  ASP A  15     130.748  90.474 123.520  1.00103.73           C
ATOM   3119  C   ASP A  15     131.302  91.894 123.437  1.00103.73           C
ATOM   3120  O   ASP A  15     130.936  92.659 122.538  1.00103.73           O
ATOM   3121  CB  ASP A  15     129.696  90.365 124.625  1.00103.73           C
ATOM   3122  CG  ASP A  15     128.892  89.082 124.537  1.00103.73           C
ATOM   3123  OD1 ASP A  15     128.720  88.566 123.413  1.00103.73           O
ATOM   3124  OD2 ASP A  15     128.438  88.588 125.591  1.00103.73           O
ATOM   3125  N   LYS A  16     132.186  92.261 124.373  1.00103.59           N
ATOM   3126  CA  LYS A  16     132.785  93.596 124.370  1.00103.59           C
ATOM   3127  C   LYS A  16     133.664  93.819 123.142  1.00103.59           C
ATOM   3128  O   LYS A  16     133.659  94.911 122.560  1.00103.59           O
ATOM   3129  CB  LYS A  16     133.591  93.817 125.650  1.00103.59           C
ATOM   3130  CG  LYS A  16     132.746  93.972 126.903  1.00103.59           C
ATOM   3131  CD  LYS A  16     133.618  94.182 128.128  1.00103.59           C
ATOM   3132  CE  LYS A  16     132.785  94.288 129.393  1.00103.59           C
ATOM   3133  NZ  LYS A  16     133.639  94.474 130.598  1.00103.59           N
ATOM   3134  N   ALA A  17     134.436  92.801 122.744  1.00 97.05           N
ATOM   3135  CA  ALA A  17     135.236  92.908 121.526  1.00 97.05           C
ATOM   3136  C   ALA A  17     134.360  93.023 120.281  1.00 97.05           C
ATOM   3137  O   ALA A  17     134.708  93.748 119.341  1.00 97.05           O
ATOM   3138  CB  ALA A  17     136.175  91.714 121.411  1.00 97.05           C
ATOM   3139  N   ALA A  18     133.238  92.297 120.247  1.00 96.43           N
ATOM   3140  CA  ALA A  18     132.304  92.404 119.131  1.00 96.43           C
ATOM   3141  C   ALA A  18     131.678  93.792 119.067  1.00 96.43           C
ATOM   3142  O   ALA A  18     131.471  94.335 117.978  1.00 96.43           O
ATOM   3143  CB  ALA A  18     131.224  91.330 119.243  1.00 96.43           C
ATOM   3144  N   VAL A  19     131.373  94.376 120.231  1.00 98.97           N
ATOM   3145  CA  VAL A  19     130.862  95.745 120.283  1.00 98.97           C
ATOM   3146  C   VAL A  19     131.919  96.735 119.797  1.00 98.97           C
ATOM   3147  O   VAL A  19     131.607  97.674 119.057  1.00 98.97           O
ATOM   3148  CB  VAL A  19     130.362  96.072 121.707  1.00 98.97           C
ATOM   3149  CG1 VAL A  19     130.064  97.555 121.876  1.00 98.97           C
ATOM   3150  CG2 VAL A  19     129.096  95.289 122.008  1.00 98.97           C
ATOM   3151  N   GLU A  20     133.183  96.537 120.194  1.00101.94           N
ATOM   3152  CA  GLU A  20     134.273  97.394 119.716  1.00101.94           C
ATOM   3153  C   GLU A  20     134.467  97.288 118.203  1.00101.94           C
ATOM   3154  O   GLU A  20     134.693  98.300 117.524  1.00101.94           O
ATOM   3155  CB  GLU A  20     135.569  97.044 120.450  1.00101.94           C
ATOM   3156  CG  GLU A  20     136.772  97.894 120.054  1.00101.94           C
ATOM   3157  CD  GLU A  20     136.636  99.352 120.464  1.00101.94           C
ATOM   3158  OE1 GLU A  20     135.955  99.637 121.473  1.00101.94           O
ATOM   3159  OE2 GLU A  20     137.211 100.216 119.770  1.00101.94           O
ATOM   3160  N   ARG A  21     134.360  96.073 117.656  1.00 94.83           N
ATOM   3161  CA  ARG A  21     134.450  95.889 116.208  1.00 94.83           C
ATOM   3162  C   ARG A  21     133.266  96.532 115.493  1.00 94.83           C
ATOM   3163  O   ARG A  21     133.431  97.128 114.419  1.00 94.83           O
ATOM   3164  CB  ARG A  21     134.538  94.399 115.879  1.00 94.83           C
ATOM   3165  CG  ARG A  21     134.734  94.088 114.405  1.00 94.83           C
ATOM   3166  CD  ARG A  21     134.877  92.594 114.174  1.00 94.83           C
ATOM   3167  NE  ARG A  21     135.090  92.281 112.765  1.00 94.83           N
ATOM   3168  CZ  ARG A  21     134.110  92.046 111.899  1.00 94.83           C
ATOM   3169  NH1 ARG A  21     134.392  91.769 110.634  1.00 94.83           N
ATOM   3170  NH2 ARG A  21     132.847  92.089 112.299  1.00 94.83           N
ATOM   3171  N   SER A  22     132.068  96.411 116.076  1.00 96.24           N
ATOM   3172  CA  SER A  22     130.888  97.100 115.560  1.00 96.24           C
ATOM   3173  C   SER A  22     131.076  98.613 115.571  1.00 96.24           C
ATOM   3174  O   SER A  22     130.656  99.298 114.635  1.00 96.24           O
ATOM   3175  CB  SER A  22     129.655  96.706 116.372  1.00 96.24           C
ATOM   3176  OG  SER A  22     128.501  97.381 115.904  1.00 96.24           O
ATOM   3177  N   LYS A  23     131.687  99.150 116.634  1.00100.50           N
ATOM   3178  CA  LYS A  23     131.971 100.582 116.691  1.00100.50           C
ATOM   3179  C   LYS A  23     132.982 100.989 115.627  1.00100.50           C
ATOM   3180  O   LYS A  23     132.871 102.077 115.056  1.00100.50           O
ATOM   3181  CB  LYS A  23     132.466 100.970 118.084  1.00100.50           C
ATOM   3182  CG  LYS A  23     131.390 100.937 119.156  1.00100.50           C
ATOM   3183  CD  LYS A  23     131.948 101.321 120.515  1.00100.50           C
ATOM   3184  CE  LYS A  23     130.877 101.245 121.589  1.00100.50           C
ATOM   3185  NZ  LYS A  23     131.413 101.592 122.934  1.00100.50           N
ATOM   3186  N   MET A  24     133.956 100.117 115.335  1.00 99.57           N
ATOM   3187  CA  MET A  24     134.925 100.388 114.269  1.00 99.57           C
ATOM   3188  C   MET A  24     134.219 100.449 112.920  1.00 99.57           C
ATOM   3189  O   MET A  24     134.504 101.321 112.080  1.00 99.57           O
ATOM   3190  CB  MET A  24     136.016  99.318 114.264  1.00 99.57           C
ATOM   3191  CG  MET A  24     137.115  99.545 113.239  1.00 99.57           C
ATOM   3192  SD  MET A  24     138.089 101.027 113.554  1.00 99.57           S
ATOM   3193  CE  MET A  24     138.742 101.354 111.918  1.00 99.57           C
ATOM   3194  N   ILE A  25     133.293  99.510 112.709  1.00 95.72           N
ATOM   3195  CA  ILE A  25     132.477  99.477 111.500  1.00 95.72           C
ATOM   3196  C   ILE A  25     131.639 100.748 111.402  1.00 95.72           C
ATOM   3197  O   ILE A  25     131.507 101.333 110.322  1.00 95.72           O
ATOM   3198  CB  ILE A  25     131.615  98.198 111.489  1.00 95.72           C
ATOM   3199  CG1 ILE A  25     132.496  96.965 111.271  1.00 95.72           C
ATOM   3200  CG2 ILE A  25     130.523  98.262 110.446  1.00 95.72           C
ATOM   3201  CD1 ILE A  25     131.778  95.654 111.499  1.00 95.72           C
ATOM   3202  N   GLU A  26     131.058 101.187 112.528  1.00102.68           N
ATOM   3203  CA  GLU A  26     130.300 102.440 112.563  1.00102.68           C
ATOM   3204  C   GLU A  26     131.176 103.643 112.218  1.00102.68           C
ATOM   3205  O   GLU A  26     130.702 104.594 111.588  1.00102.68           O
ATOM   3206  CB  GLU A  26     129.657 102.634 113.937  1.00102.68           C
ATOM   3207  CG  GLU A  26     128.491 101.709 114.226  1.00102.68           C
ATOM   3208  CD  GLU A  26     127.928 101.896 115.621  1.00102.68           C
ATOM   3209  OE1 GLU A  26     128.527 102.661 116.406  1.00102.68           O
ATOM   3210  OE2 GLU A  26     126.890 101.277 115.934  1.00102.68           O
ATOM   3211  N   LYS A  27     132.447 103.629 112.644  1.00105.60           N
ATOM   3212  CA  LYS A  27     133.369 104.715 112.297  1.00105.60           C
ATOM   3213  C   LYS A  27     133.602 104.756 110.793  1.00105.60           C
ATOM   3214  O   LYS A  27     133.583 105.832 110.173  1.00105.60           O
ATOM   3215  CB  LYS A  27     134.704 104.567 113.032  1.00105.60           C
ATOM   3216  CG  LYS A  27     134.628 104.684 114.542  1.00105.60           C
ATOM   3217  CD  LYS A  27     134.270 106.080 115.004  1.00105.60           C
ATOM   3218  CE  LYS A  27     134.102 106.109 116.515  1.00105.60           C
ATOM   3219  NZ  LYS A  27     135.381 105.831 117.224  1.00105.60           N
ATOM   3220  N   GLN A  28     133.766 103.576 110.186  1.00104.46           N
ATOM   3221  CA  GLN A  28     133.948 103.504 108.738  1.00104.46           C
ATOM   3222  C   GLN A  28     132.670 103.911 108.009  1.00104.46           C
ATOM   3223  O   GLN A  28     132.727 104.547 106.948  1.00104.46           O
ATOM   3224  CB  GLN A  28     134.379 102.092 108.338  1.00104.46           C
ATOM   3225  CG  GLN A  28     134.679 101.910 106.857  1.00104.46           C
ATOM   3226  CD  GLN A  28     135.892 102.698 106.406  1.00104.46           C
ATOM   3227  OE1 GLN A  28     136.903 102.760 107.106  1.00104.46           O
ATOM   3228  NE2 GLN A  28     135.797 103.308 105.231  1.00104.46           N
ATOM   3229  N   LEU A  29     131.511 103.556 108.571  1.00101.28           N
ATOM   3230  CA  LEU A  29     130.231 103.980 108.010  1.00101.28           C
ATOM   3231  C   LEU A  29     130.060 105.493 108.083  1.00101.28           C
ATOM   3232  O   LEU A  29     129.477 106.091 107.177  1.00101.28           O
ATOM   3233  CB  LEU A  29     129.073 103.276 108.718  1.00101.28           C
ATOM   3234  CG  LEU A  29     128.876 101.793 108.401  1.00101.28           C
ATOM   3235  CD1 LEU A  29     127.794 101.195 109.284  1.00101.28           C
ATOM   3236  CD2 LEU A  29     128.539 101.605 106.930  1.00101.28           C
ATOM   3237  N   ARG A  30     130.533 106.127 109.163  1.00105.79           N
ATOM   3238  CA  ARG A  30     130.476 107.588 109.246  1.00105.79           C
ATOM   3239  C   ARG A  30     131.387 108.237 108.207  1.00105.79           C
ATOM   3240  O   ARG A  30     131.020 109.259 107.606  1.00105.79           O
ATOM   3241  CB  ARG A  30     130.844 108.060 110.653  1.00105.79           C
ATOM   3242  CG  ARG A  30     129.801 107.737 111.710  1.00105.79           C
ATOM   3243  CD  ARG A  30     130.225 108.241 113.079  1.00105.79           C
ATOM   3244  NE  ARG A  30     129.248 107.908 114.111  1.00105.79           N
ATOM   3245  CZ  ARG A  30     129.291 106.803 114.848  1.00105.79           C
ATOM   3246  NH1 ARG A  30     130.268 105.925 114.669  1.00105.79           N
ATOM   3247  NH2 ARG A  30     128.361 106.577 115.766  1.00105.79           N
ATOM   3248  N   ARG A  31     132.576 107.654 107.986  1.00110.95           N
ATOM   3249  CA  ARG A  31     133.487 108.178 106.965  1.00110.95           C
ATOM   3250  C   ARG A  31     132.857 108.059 105.580  1.00110.95           C
ATOM   3251  O   ARG A  31     132.900 109.000 104.771  1.00110.95           O
ATOM   3252  CB  ARG A  31     134.829 107.447 107.009  1.00110.95           C
ATOM   3253  CG  ARG A  31     135.579 107.583 108.322  1.00110.95           C
ATOM   3254  CD  ARG A  31     136.049 109.003 108.578  1.00110.95           C
ATOM   3255  NE  ARG A  31     136.791 109.098 109.832  1.00110.95           N
ATOM   3256  CZ  ARG A  31     137.259 110.233 110.342  1.00110.95           C
ATOM   3257  NH1 ARG A  31     137.066 111.378 109.705  1.00110.95           N
ATOM   3258  NH2 ARG A  31     137.922 110.222 111.490  1.00110.95           N
ATOM   3259  N   ASP A  32     132.252 106.901 105.304  1.00114.83           N
ATOM   3260  CA  ASP A  32     131.593 106.668 104.027  1.00114.83           C
ATOM   3261  C   ASP A  32     130.348 107.535 103.884  1.00114.83           C
ATOM   3262  O   ASP A  32     129.986 107.900 102.766  1.00114.83           O
ATOM   3263  CB  ASP A  32     131.258 105.186 103.885  1.00114.83           C
ATOM   3264  CG  ASP A  32     132.499 104.329 103.736  1.00114.83           C
ATOM   3265  OD1 ASP A  32     133.485 104.813 103.140  1.00114.83           O
ATOM   3266  OD2 ASP A  32     132.505 103.188 104.237  1.00114.83           O
ATOM   3267  N   LYS A  33     129.666 107.838 104.996  1.00110.00           N
ATOM   3268  CA  LYS A  33     128.547 108.777 104.977  1.00110.00           C
ATOM   3269  C   LYS A  33     129.003 110.166 104.558  1.00110.00           C
ATOM   3270  O   LYS A  33     128.336 110.825 103.754  1.00110.00           O
ATOM   3271  CB  LYS A  33     127.882 108.836 106.352  1.00110.00           C
ATOM   3272  CG  LYS A  33     126.656 109.739 106.403  1.00110.00           C
ATOM   3273  CD  LYS A  33     126.015 109.744 107.780  1.00110.00           C
ATOM   3274  CE  LYS A  33     124.797 110.651 107.812  1.00110.00           C
ATOM   3275  NZ  LYS A  33     124.162 110.681 109.159  1.00110.00           N
ATOM   3276  N   ARG A  34     130.131 110.628 105.113  1.00113.95           N
ATOM   3277  CA  ARG A  34     130.695 111.922 104.726  1.00113.95           C
ATOM   3278  C   ARG A  34     131.070 111.940 103.246  1.00113.95           C
ATOM   3279  O   ARG A  34     130.800 112.921 102.533  1.00113.95           O
ATOM   3280  CB  ARG A  34     131.910 112.249 105.593  1.00113.95           C
ATOM   3281  CG  ARG A  34     131.580 112.513 107.054  1.00113.95           C
ATOM   3282  CD  ARG A  34     132.832 112.839 107.852  1.00113.95           C
ATOM   3283  NE  ARG A  34     132.539 113.068 109.264  1.00113.95           N
ATOM   3284  CZ  ARG A  34     133.462 113.332 110.183  1.00113.95           C
ATOM   3285  NH1 ARG A  34     134.740 113.406 109.839  1.00113.95           N
ATOM   3286  NH2 ARG A  34     133.108 113.526 111.447  1.00113.95           N
ATOM   3287  N   ASP A  35     131.670 110.845 102.764  1.00117.25           N
ATOM   3288  CA  ASP A  35     132.011 110.747 101.346  1.00117.25           C
ATOM   3289  C   ASP A  35     130.761 110.685 100.470  1.00117.25           C
ATOM   3290  O   ASP A  35     130.748 111.247  99.369  1.00117.25           O
ATOM   3291  CB  ASP A  35     132.898 109.527 101.104  1.00117.25           C
ATOM   3292  CG  ASP A  35     134.281 109.688 101.702  1.00117.25           C
ATOM   3293  OD1 ASP A  35     134.756 110.839 101.801  1.00117.25           O
ATOM   3294  OD2 ASP A  35     134.893 108.665 102.072  1.00117.25           O
ATOM   3295  N   ALA A  36     129.708 109.999 100.933  1.00120.42           N
ATOM   3296  CA  ALA A  36     128.451 109.942 100.193  1.00120.42           C
ATOM   3297  C   ALA A  36     127.781 111.307 100.136  1.00120.42           C
ATOM   3298  O   ALA A  36     127.090 111.615  99.159  1.00120.42           O
ATOM   3299  CB  ALA A  36     127.513 108.912 100.822  1.00120.42           C
ATOM   3300  N   ARG A  37     127.930 112.107 101.197  1.00120.82           N
ATOM   3301  CA  ARG A  37     127.416 113.473 101.182  1.00120.82           C
ATOM   3302  C   ARG A  37     128.171 114.302 100.155  1.00120.82           C
ATOM   3303  O   ARG A  37     127.570 115.114  99.441  1.00120.82           O
ATOM   3304  CB  ARG A  37     127.484 114.113 102.571  1.00120.82           C
ATOM   3305  CG  ARG A  37     126.546 113.501 103.625  1.00120.82           C
ATOM   3306  CD  ARG A  37     125.066 113.900 103.477  1.00120.82           C
ATOM   3307  NE  ARG A  37     124.363 113.184 102.410  1.00120.82           N
ATOM   3308  CZ  ARG A  37     123.916 111.933 102.499  1.00120.82           C
ATOM   3309  NH1 ARG A  37     123.297 111.380 101.465  1.00120.82           N
ATOM   3310  NH2 ARG A  37     124.078 111.236 103.615  1.00120.82           N
ATOM   3311  N   ARG A  38     129.499 114.138 100.109  1.00117.35           N
ATOM   3312  CA  ARG A  38     130.310 114.843  99.118  1.00117.35           C
ATOM   3313  C   ARG A  38     129.953 114.412  97.695  1.00117.35           C
ATOM   3314  O   ARG A  38     129.893 115.247  96.784  1.00117.35           O
ATOM   3315  CB  ARG A  38     131.793 114.601  99.396  1.00117.35           C
ATOM   3316  CG  ARG A  38     132.739 115.382  98.499  1.00117.35           C
ATOM   3317  CD  ARG A  38     134.191 115.104  98.855  1.00117.35           C
ATOM   3318  NE  ARG A  38     134.526 115.564 100.199  1.00117.35           N
ATOM   3319  CZ  ARG A  38     134.832 114.757 101.211  1.00117.35           C
ATOM   3320  NH1 ARG A  38     134.843 113.444 101.032  1.00117.35           N
ATOM   3321  NH2 ARG A  38     135.124 115.263 102.401  1.00117.35           N
ATOM   3322  N   GLU A  39     129.720 113.116  97.485  1.00119.49           N
ATOM   3323  CA  GLU A  39     129.328 112.614  96.172  1.00119.49           C
ATOM   3324  C   GLU A  39     127.910 113.051  95.817  1.00119.49           C
ATOM   3325  O   GLU A  39     127.008 113.041  96.658  1.00119.49           O
ATOM   3326  CB  GLU A  39     129.419 111.088  96.134  1.00119.49           C
ATOM   3327  CG  GLU A  39     130.833 110.534  96.168  1.00119.49           C
ATOM   3328  CD  GLU A  39     130.859 109.018  96.204  1.00119.49           C
ATOM   3329  OE1 GLU A  39     129.777 108.407  96.333  1.00119.49           O
ATOM   3330  OE2 GLU A  39     131.960 108.436  96.104  1.00119.49           O
ATOM   3331  N   LEU A  40     127.717 113.447  94.561  1.00111.23           N
ATOM   3332  CA  LEU A  40     126.402 113.787  94.034  1.00111.23           C
ATOM   3333  C   LEU A  40     126.067 112.866  92.868  1.00111.23           C
ATOM   3334  O   LEU A  40     126.839 112.769  91.907  1.00111.23           O
ATOM   3335  CB  LEU A  40     126.351 115.261  93.612  1.00111.23           C
ATOM   3336  CG  LEU A  40     124.999 115.920  93.323  1.00111.23           C
ATOM   3337  CD1 LEU A  40     125.058 117.359  93.781  1.00111.23           C
ATOM   3338  CD2 LEU A  40     124.634 115.870  91.846  1.00111.23           C
ATOM   3339  N   LYS A  41     124.921 112.193  92.955  1.00106.10           N
ATOM   3340  CA  LYS A  41     124.515 111.241  91.930  1.00106.10           C
ATOM   3341  C   LYS A  41     123.844 111.962  90.766  1.00106.10           C
ATOM   3342  O   LYS A  41     123.058 112.893  90.962  1.00106.10           O
ATOM   3343  CB  LYS A  41     123.561 110.199  92.514  1.00106.10           C
ATOM   3344  CG  LYS A  41     124.189 109.295  93.559  1.00106.10           C
ATOM   3345  CD  LYS A  41     123.185 108.277  94.073  1.00106.10           C
ATOM   3346  CE  LYS A  41     123.828 107.310  95.052  1.00106.10           C
ATOM   3347  NZ  LYS A  41     124.239 107.989  96.311  1.00106.10           N
ATOM   3348  N   LEU A  42     124.163 111.525  89.548  1.00108.98           N
ATOM   3349  CA  LEU A  42     123.555 112.050  88.331  1.00108.98           C
ATOM   3350  C   LEU A  42     123.111 110.911  87.425  1.00108.98           C
ATOM   3351  O   LEU A  42     123.882 109.982  87.170  1.00108.98           O
ATOM   3352  CB  LEU A  42     124.531 112.959  87.579  1.00108.98           C
ATOM   3353  CG  LEU A  42     124.852 114.294  88.243  1.00108.98           C
ATOM   3354  CD1 LEU A  42     125.933 115.029  87.474  1.00108.98           C
ATOM   3355  CD2 LEU A  42     123.587 115.124  88.327  1.00108.98           C
ATOM   3356  N   LEU A  43     121.870 110.980  86.949  1.00102.94           N
ATOM   3357  CA  LEU A  43     121.301 109.962  86.074  1.00102.94           C
ATOM   3358  C   LEU A  43     121.301 110.458  84.634  1.00102.94           C
ATOM   3359  O   LEU A  43     120.755 111.529  84.346  1.00102.94           O
ATOM   3360  CB  LEU A  43     119.875 109.606  86.489  1.00102.94           C
ATOM   3361  CG  LEU A  43     119.211 108.637  85.506  1.00102.94           C
ATOM   3362  CD1 LEU A  43     119.914 107.289  85.509  1.00102.94           C
ATOM   3363  CD2 LEU A  43     117.719 108.493  85.751  1.00102.94           C
ATOM   3364  N   LEU A  44     121.932 109.694  83.744  1.00104.83           N
ATOM   3365  CA  LEU A  44     121.971 109.989  82.316  1.00104.83           C
ATOM   3366  C   LEU A  44     121.075 108.997  81.585  1.00104.83           C
ATOM   3367  O   LEU A  44     121.330 107.789  81.618  1.00104.83           O
ATOM   3368  CB  LEU A  44     123.397 109.919  81.774  1.00104.83           C
ATOM   3369  CG  LEU A  44     123.542 110.258  80.290  1.00104.83           C
ATOM   3370  CD1 LEU A  44     123.134 111.699  80.020  1.00104.83           C
ATOM   3371  CD2 LEU A  44     124.962 110.002  79.824  1.00104.83           C
ATOM   3372  N   LEU A  45     120.036 109.502  80.927  1.00101.57           N
ATOM   3373  CA  LEU A  45     119.142 108.705  80.104  1.00101.57           C
ATOM   3374  C   LEU A  45     119.310 109.075  78.636  1.00101.57           C
ATOM   3375  O   LEU A  45     119.577 110.231  78.292  1.00101.57           O
ATOM   3376  CB  LEU A  45     117.684 108.876  80.540  1.00101.57           C
ATOM   3377  CG  LEU A  45     117.374 108.168  81.860  1.00101.57           C
ATOM   3378  CD1 LEU A  45     115.978 108.464  82.363  1.00101.57           C
ATOM   3379  CD2 LEU A  45     117.536 106.681  81.658  1.00101.57           C
ATOM   3380  N   GLY A  46     119.160 108.075  77.782  1.00123.05           N
ATOM   3381  CA  GLY A  46     119.272 108.261  76.350  1.00123.05           C
ATOM   3382  C   GLY A  46     119.603 106.953  75.675  1.00123.05           C
ATOM   3383  O   GLY A  46     119.953 105.961  76.315  1.00123.05           O
ATOM   3384  N   THR A  47     119.489 106.966  74.353  1.00143.74           N
ATOM   3385  CA  THR A  47     119.723 105.779  73.546  1.00143.74           C
ATOM   3386  C   THR A  47     121.104 105.807  72.896  1.00143.74           C
ATOM   3387  O   THR A  47     121.821 106.810  72.932  1.00143.74           O
ATOM   3388  CB  THR A  47     118.631 105.647  72.481  1.00143.74           C
ATOM   3389  OG1 THR A  47     118.617 106.826  71.668  1.00143.74           O
ATOM   3390  CG2 THR A  47     117.270 105.474  73.135  1.00143.74           C
ATOM   3391  N   GLY A  48     121.475 104.654  72.325  1.00150.04           N
ATOM   3392  CA  GLY A  48     122.788 104.502  71.712  1.00150.04           C
ATOM   3393  C   GLY A  48     123.011 105.403  70.512  1.00150.04           C
ATOM   3394  O   GLY A  48     124.101 105.953  70.331  1.00150.04           O
ATOM   3395  N   GLU A  49     121.983 105.567  69.672  1.00156.78           N
ATOM   3396  CA  GLU A  49     122.094 106.383  68.466  1.00156.78           C
ATOM   3397  C   GLU A  49     122.180 107.880  68.749  1.00156.78           C
ATOM   3398  O   GLU A  49     122.429 108.652  67.817  1.00156.78           O
ATOM   3399  CB  GLU A  49     120.918 106.105  67.524  1.00156.78           C
ATOM   3400  CG  GLU A  49     119.562 106.584  68.023  1.00156.78           C
ATOM   3401  CD  GLU A  49     118.814 105.531  68.821  1.00156.78           C
ATOM   3402  OE1 GLU A  49     119.436 104.531  69.237  1.00156.78           O
ATOM   3403  OE2 GLU A  49     117.595 105.706  69.034  1.00156.78           O
ATOM   3404  N   SER A  50     121.985 108.310  69.998  1.00145.01           N
ATOM   3405  CA  SER A  50     122.139 109.714  70.361  1.00145.01           C
ATOM   3406  C   SER A  50     123.594 110.165  70.417  1.00145.01           C
ATOM   3407  O   SER A  50     123.840 111.370  70.531  1.00145.01           O
ATOM   3408  CB  SER A  50     121.471 109.981  71.711  1.00145.01           C
ATOM   3409  OG  SER A  50     120.072 109.766  71.643  1.00145.01           O
ATOM   3410  N   GLY A  51     124.557 109.247  70.344  1.00140.38           N
ATOM   3411  CA  GLY A  51     125.948 109.638  70.454  1.00140.38           C
ATOM   3412  C   GLY A  51     126.413 109.840  71.876  1.00140.38           C
ATOM   3413  O   GLY A  51     127.256 110.709  72.125  1.00140.38           O
ATOM   3414  N   LYS A  52     125.862 109.073  72.823  1.00131.75           N
ATOM   3415  CA  LYS A  52     126.180 109.251  74.237  1.00131.75           C
ATOM   3416  C   LYS A  52     127.627 108.908  74.574  1.00131.75           C
ATOM   3417  O   LYS A  52     128.169 109.458  75.537  1.00131.75           O
ATOM   3418  CB  LYS A  52     125.220 108.424  75.100  1.00131.75           C
ATOM   3419  CG  LYS A  52     125.359 106.916  74.969  1.00131.75           C
ATOM   3420  CD  LYS A  52     124.351 106.196  75.848  1.00131.75           C
ATOM   3421  CE  LYS A  52     124.467 104.689  75.697  1.00131.75           C
ATOM   3422  NZ  LYS A  52     125.757 104.176  76.236  1.00131.75           N
ATOM   3423  N   SER A  53     128.278 108.042  73.787  1.00136.78           N
ATOM   3424  CA  SER A  53     129.689 107.740  74.023  1.00136.78           C
ATOM   3425  C   SER A  53     130.581 108.948  73.765  1.00136.78           C
ATOM   3426  O   SER A  53     131.545 109.174  74.507  1.00136.78           O
ATOM   3427  CB  SER A  53     130.124 106.564  73.149  1.00136.78           C
ATOM   3428  OG  SER A  53     130.084 106.908  71.775  1.00136.78           O
ATOM   3429  N   THR A  54     130.217 109.784  72.791  1.00137.51           N
ATOM   3430  CA  THR A  54     130.982 110.997  72.525  1.00137.51           C
ATOM   3431  C   THR A  54     130.749 112.024  73.627  1.00137.51           C
ATOM   3432  O   THR A  54     131.676 112.744  74.022  1.00137.51           O
ATOM   3433  CB  THR A  54     130.598 111.560  71.154  1.00137.51           C
ATOM   3434  OG1 THR A  54     130.756 110.541  70.160  1.00137.51           O
ATOM   3435  CG2 THR A  54     131.487 112.736  70.776  1.00137.51           C
ATOM   3436  N   PHE A  55     129.511 112.097  74.128  1.00130.96           N
ATOM   3437  CA  PHE A  55     129.191 112.923  75.291  1.00130.96           C
ATOM   3438  C   PHE A  55     130.024 112.533  76.508  1.00130.96           C
ATOM   3439  O   PHE A  55     130.546 113.404  77.211  1.00130.96           O
ATOM   3440  CB  PHE A  55     127.701 112.822  75.609  1.00130.96           C
ATOM   3441  CG  PHE A  55     127.274 113.663  76.778  1.00130.96           C
ATOM   3442  CD1 PHE A  55     127.171 115.040  76.653  1.00130.96           C
ATOM   3443  CD2 PHE A  55     126.968 113.078  77.999  1.00130.96           C
ATOM   3444  CE1 PHE A  55     126.777 115.822  77.725  1.00130.96           C
ATOM   3445  CE2 PHE A  55     126.572 113.854  79.077  1.00130.96           C
ATOM   3446  CZ  PHE A  55     126.477 115.228  78.938  1.00130.96           C
ATOM   3447  N   ILE A  56     130.133 111.228  76.787  1.00130.09           N
ATOM   3448  CA  ILE A  56     130.943 110.763  77.916  1.00130.09           C
ATOM   3449  C   ILE A  56     132.419 111.093  77.697  1.00130.09           C
ATOM   3450  O   ILE A  56     133.124 111.482  78.641  1.00130.09           O
ATOM   3451  CB  ILE A  56     130.709 109.257  78.162  1.00130.09           C
ATOM   3452  CG1 ILE A  56     129.241 109.006  78.510  1.00130.09           C
ATOM   3453  CG2 ILE A  56     131.593 108.714  79.281  1.00130.09           C
ATOM   3454  CD1 ILE A  56     128.739 109.816  79.671  1.00130.09           C
ATOM   3455  N   LYS A  57     132.915 110.909  76.463  1.00137.40           N
ATOM   3456  CA  LYS A  57     134.285 111.306  76.126  1.00137.40           C
ATOM   3457  C   LYS A  57     134.532 112.793  76.380  1.00137.40           C
ATOM   3458  O   LYS A  57     135.606 113.176  76.860  1.00137.40           O
ATOM   3459  CB  LYS A  57     134.594 110.962  74.668  1.00137.40           C
ATOM   3460  CG  LYS A  57     134.777 109.479  74.397  1.00137.40           C
ATOM   3461  CD  LYS A  57     135.031 109.219  72.922  1.00137.40           C
ATOM   3462  CE  LYS A  57     135.159 107.733  72.639  1.00137.40           C
ATOM   3463  NZ  LYS A  57     135.385 107.470  71.192  1.00137.40           N
ATOM   3464  N   GLN A  58     133.556 113.646  76.049  1.00139.75           N
ATOM   3465  CA  GLN A  58     133.681 115.070  76.359  1.00139.75           C
ATOM   3466  C   GLN A  58     133.609 115.336  77.862  1.00139.75           C
ATOM   3467  O   GLN A  58     134.286 116.240  78.367  1.00139.75           O
ATOM   3468  CB  GLN A  58     132.597 115.867  75.632  1.00139.75           C
ATOM   3469  CG  GLN A  58     132.712 115.854  74.117  1.00139.75           C
ATOM   3470  CD  GLN A  58     133.959 116.555  73.620  1.00139.75           C
ATOM   3471  OE1 GLN A  58     134.365 117.582  74.161  1.00139.75           O
ATOM   3472  NE2 GLN A  58     134.573 116.002  72.581  1.00139.75           N
ATOM   3473  N   MET A  59     132.788 114.571  78.588  1.00137.34           N
ATOM   3474  CA  MET A  59     132.645 114.787  80.027  1.00137.34           C
ATOM   3475  C   MET A  59     133.871 114.326  80.804  1.00137.34           C
ATOM   3476  O   MET A  59     134.097 114.797  81.926  1.00137.34           O
ATOM   3477  CB  MET A  59     131.392 114.085  80.559  1.00137.34           C
ATOM   3478  CG  MET A  59     130.078 114.729  80.136  1.00137.34           C
ATOM   3479  SD  MET A  59     129.905 116.438  80.684  1.00137.34           S
ATOM   3480  CE  MET A  59     129.705 116.216  82.448  1.00137.34           C
ATOM   3481  N   ARG A  60     134.634 113.376  80.250  1.00135.42           N
ATOM   3482  CA  ARG A  60     135.824 112.860  80.926  1.00135.42           C
ATOM   3483  C   ARG A  60     136.880 113.945  81.118  1.00135.42           C
ATOM   3484  O   ARG A  60     137.539 114.003  82.163  1.00135.42           O
ATOM   3485  CB  ARG A  60     136.397 111.678  80.143  1.00135.42           C
ATOM   3486  CG  ARG A  60     137.548 110.968  80.838  1.00135.42           C
ATOM   3487  CD  ARG A  60     137.989 109.736  80.065  1.00135.42           C
ATOM   3488  NE  ARG A  60     139.101 109.051  80.719  1.00135.42           N
ATOM   3489  CZ  ARG A  60     139.658 107.932  80.268  1.00135.42           C
ATOM   3490  NH1 ARG A  60     139.209 107.364  79.157  1.00135.42           N
ATOM   3491  NH2 ARG A  60     140.666 107.378  80.929  1.00135.42           N
ATOM   3492  N   ILE A  61     137.045 114.818  80.130  1.00131.03           N
ATOM   3493  CA  ILE A  61     138.061 115.860  80.196  1.00131.03           C
ATOM   3494  C   ILE A  61     137.406 117.235  80.159  1.00131.03           C
ATOM   3495  O   ILE A  61     137.521 118.014  81.105  1.00131.03           O
ATOM   3496  CB  ILE A  61     139.086 115.716  79.058  1.00131.03           C
ATOM   3497  CG1 ILE A  61     139.849 114.397  79.188  1.00131.03           C
ATOM   3498  CG2 ILE A  61     140.048 116.896  79.057  1.00131.03           C
ATOM   3499  CD1 ILE A  61     140.685 114.056  77.975  1.00131.03           C
ATOM   3500  N   THR A 187     126.467  96.369  79.262  1.00111.57           N
ATOM   3501  CA  THR A 187     125.320  95.516  79.545  1.00111.57           C
ATOM   3502  C   THR A 187     124.644  95.939  80.846  1.00111.57           C
ATOM   3503  O   THR A 187     123.443  96.205  80.879  1.00111.57           O
ATOM   3504  CB  THR A 187     125.729  94.035  79.639  1.00111.57           C
ATOM   3505  OG1 THR A 187     126.346  93.631  78.411  1.00111.57           O
ATOM   3506  CG2 THR A 187     124.513  93.160  79.892  1.00111.57           C
ATOM   3507  N   GLY A 188     125.429  95.998  81.920  1.00108.59           N
ATOM   3508  CA  GLY A 188     124.933  96.387  83.222  1.00108.59           C
ATOM   3509  C   GLY A 188     124.976  97.888  83.431  1.00108.59           C
ATOM   3510  O   GLY A 188     125.225  98.671  82.512  1.00108.59           O
ATOM   3511  N   ILE A 189     124.686  98.290  84.671  1.00100.96           N
ATOM   3512  CA  ILE A 189     124.743  99.699  85.041  1.00100.96           C
ATOM   3513  C   ILE A 189     126.194 100.164  85.003  1.00100.96           C
ATOM   3514  O   ILE A 189     127.119  99.422  85.369  1.00100.96           O
ATOM   3515  CB  ILE A 189     124.078  99.935  86.414  1.00100.96           C
ATOM   3516  CG1 ILE A 189     123.890 101.424  86.692  1.00100.96           C
ATOM   3517  CG2 ILE A 189     124.834  99.283  87.578  1.00100.96           C
ATOM   3518  CD1 ILE A 189     122.990 101.680  87.871  1.00100.96           C
ATOM   3519  N   ILE A 190     126.420 101.350  84.449  1.00102.64           N
ATOM   3520  CA  ILE A 190     127.772 101.857  84.260  1.00102.64           C
ATOM   3521  C   ILE A 190     127.937 103.106  85.113  1.00102.64           C
ATOM   3522  O   ILE A 190     127.089 104.007  85.083  1.00102.64           O
ATOM   3523  CB  ILE A 190     128.066 102.153  82.778  1.00102.64           C
ATOM   3524  CG1 ILE A 190     127.731 100.936  81.914  1.00102.64           C
ATOM   3525  CG2 ILE A 190     129.530 102.477  82.593  1.00102.64           C
ATOM   3526  CD1 ILE A 190     128.541  99.694  82.244  1.00102.64           C
ATOM   3527  N   GLU A 191     129.020 103.145  85.883  1.00109.28           N
ATOM   3528  CA  GLU A 191     129.365 104.276  86.729  1.00109.28           C
ATOM   3529  C   GLU A 191     130.400 105.144  86.027  1.00109.28           C
ATOM   3530  O   GLU A 191     131.370 104.631  85.463  1.00109.28           O
ATOM   3531  CB  GLU A 191     129.899 103.805  88.084  1.00109.28           C
ATOM   3532  CG  GLU A 191     128.892 103.000  88.899  1.00109.28           C
ATOM   3533  CD  GLU A 191     127.684 103.814  89.323  1.00109.28           C
ATOM   3534  OE1 GLU A 191     127.835 105.026  89.577  1.00109.28           O
ATOM   3535  OE2 GLU A 191     126.577 103.242  89.394  1.00109.28           O
ATOM   3536  N   TYR A 192     130.201 106.460  86.084  1.00113.48           N
ATOM   3537  CA  TYR A 192     131.109 107.441  85.491  1.00113.48           C
ATOM   3538  C   TYR A 192     131.432 108.508  86.528  1.00113.48           C
ATOM   3539  O   TYR A 192     130.790 109.568  86.554  1.00113.48           O
ATOM   3540  CB  TYR A 192     130.465 108.088  84.263  1.00113.48           C
ATOM   3541  CG  TYR A 192     130.355 107.210  83.040  1.00113.48           C
ATOM   3542  CD1 TYR A 192     131.324 106.255  82.749  1.00113.48           C
ATOM   3543  CD2 TYR A 192     129.242 107.293  82.208  1.00113.48           C
ATOM   3544  CE1 TYR A 192     131.215 105.445  81.630  1.00113.48           C
ATOM   3545  CE2 TYR A 192     129.117 106.479  81.095  1.00113.48           C
ATOM   3546  CZ  TYR A 192     130.104 105.557  80.813  1.00113.48           C
ATOM   3547  OH  TYR A 192     129.985 104.747  79.708  1.00113.48           O
ATOM   3548  N   PRO A 193     132.332 108.225  87.469  1.00113.25           N
ATOM   3549  CA  PRO A 193     132.739 109.275  88.402  1.00113.25           C
ATOM   3550  C   PRO A 193     133.661 110.266  87.710  1.00113.25           C
ATOM   3551  O   PRO A 193     134.433 109.908  86.816  1.00113.25           O
ATOM   3552  CB  PRO A 193     133.469 108.506  89.508  1.00113.25           C
ATOM   3553  CG  PRO A 193     134.009 107.313  88.821  1.00113.25           C
ATOM   3554  CD  PRO A 193     133.007 106.946  87.762  1.00113.25           C
ATOM   3555  N   PHE A 194     133.586 111.522  88.146  1.00118.88           N
ATOM   3556  CA  PHE A 194     134.545 112.532  87.714  1.00118.88           C
ATOM   3557  C   PHE A 194     134.607 113.619  88.775  1.00118.88           C
ATOM   3558  O   PHE A 194     133.713 113.744  89.619  1.00118.88           O
ATOM   3559  CB  PHE A 194     134.236 113.098  86.313  1.00118.88           C
ATOM   3560  CG  PHE A 194     132.916 113.801  86.182  1.00118.88           C
ATOM   3561  CD1 PHE A 194     131.773 113.089  85.858  1.00118.88           C
ATOM   3562  CD2 PHE A 194     132.833 115.181  86.301  1.00118.88           C
ATOM   3563  CE1 PHE A 194     130.560 113.732  85.699  1.00118.88           C
ATOM   3564  CE2 PHE A 194     131.625 115.831  86.144  1.00118.88           C
ATOM   3565  CZ  PHE A 194     130.488 115.106  85.836  1.00118.88           C
ATOM   3566  N   ASP A 195     135.701 114.372  88.752  1.00127.62           N
ATOM   3567  CA  ASP A 195     135.949 115.392  89.753  1.00127.62           C
ATOM   3568  C   ASP A 195     135.885 116.784  89.141  1.00127.62           C
ATOM   3569  O   ASP A 195     136.206 116.987  87.966  1.00127.62           O
ATOM   3570  CB  ASP A 195     137.319 115.183  90.401  1.00127.62           C
ATOM   3571  CG  ASP A 195     137.456 113.809  91.035  1.00127.62           C
ATOM   3572  OD1 ASP A 195     136.424 113.203  91.389  1.00127.62           O
ATOM   3573  OD2 ASP A 195     138.599 113.330  91.188  1.00127.62           O
ATOM   3574  N   LEU A 196     135.459 117.736  89.965  1.00127.88           N
ATOM   3575  CA  LEU A 196     135.631 119.161  89.725  1.00127.88           C
ATOM   3576  C   LEU A 196     136.840 119.640  90.515  1.00127.88           C
ATOM   3577  O   LEU A 196     137.750 118.848  90.783  1.00127.88           O
ATOM   3578  CB  LEU A 196     134.365 119.925  90.099  1.00127.88           C
ATOM   3579  CG  LEU A 196     133.185 119.539  89.206  1.00127.88           C
ATOM   3580  CD1 LEU A 196     131.898 120.137  89.723  1.00127.88           C
ATOM   3581  CD2 LEU A 196     133.442 119.968  87.769  1.00127.88           C
ATOM   3582  N   GLU A 197     136.879 120.933  90.856  1.00132.43           N
ATOM   3583  CA  GLU A 197     137.961 121.439  91.698  1.00132.43           C
ATOM   3584  C   GLU A 197     137.899 120.825  93.094  1.00132.43           C
ATOM   3585  O   GLU A 197     138.931 120.440  93.657  1.00132.43           O
ATOM   3586  CB  GLU A 197     137.899 122.966  91.779  1.00132.43           C
ATOM   3587  CG  GLU A 197     138.194 123.696  90.473  1.00132.43           C
ATOM   3588  CD  GLU A 197     136.970 123.850  89.584  1.00132.43           C
ATOM   3589  OE1 GLU A 197     135.864 123.455  90.011  1.00132.43           O
ATOM   3590  OE2 GLU A 197     137.115 124.363  88.455  1.00132.43           O
ATOM   3591  N   ASN A 198     136.701 120.725  93.665  1.00132.85           N
ATOM   3592  CA  ASN A 198     136.528 119.987  94.909  1.00132.85           C
ATOM   3593  C   ASN A 198     135.193 119.261  95.004  1.00132.85           C
ATOM   3594  O   ASN A 198     134.932 118.636  96.035  1.00132.85           O
ATOM   3595  CB  ASN A 198     136.706 120.936  96.117  1.00132.85           C
ATOM   3596  CG  ASN A 198     135.778 122.150  96.068  1.00132.85           C
ATOM   3597  OD1 ASN A 198     134.958 122.295  95.162  1.00132.85           O
ATOM   3598  ND2 ASN A 198     135.908 123.027  97.059  1.00132.85           N
ATOM   3599  N   ILE A 199     134.351 119.306  93.974  1.00129.15           N
ATOM   3600  CA  ILE A 199     133.042 118.661  93.978  1.00129.15           C
ATOM   3601  C   ILE A 199     133.117 117.376  93.160  1.00129.15           C
ATOM   3602  O   ILE A 199     133.648 117.372  92.043  1.00129.15           O
ATOM   3603  CB  ILE A 199     131.960 119.614  93.448  1.00129.15           C
ATOM   3604  CG1 ILE A 199     131.959 120.888  94.290  1.00129.15           C
ATOM   3605  CG2 ILE A 199     130.591 118.979  93.552  1.00129.15           C
ATOM   3606  CD1 ILE A 199     131.086 121.986  93.758  1.00129.15           C
ATOM   3607  N   ILE A 200     132.601 116.285  93.716  1.00119.74           N
ATOM   3608  CA  ILE A 200     132.683 114.962  93.104  1.00119.74           C
ATOM   3609  C   ILE A 200     131.329 114.631  92.488  1.00119.74           C
ATOM   3610  O   ILE A 200     130.307 114.663  93.184  1.00119.74           O
ATOM   3611  CB  ILE A 200     133.074 113.896  94.139  1.00119.74           C
ATOM   3612  CG1 ILE A 200     134.263 114.365  94.980  1.00119.74           C
ATOM   3613  CG2 ILE A 200     133.391 112.573  93.463  1.00119.74           C
ATOM   3614  CD1 ILE A 200     135.533 114.650  94.198  1.00119.74           C
ATOM   3615  N   PHE A 201     131.305 114.312  91.194  1.00116.30           N
ATOM   3616  CA  PHE A 201     130.071 113.915  90.531  1.00116.30           C
ATOM   3617  C   PHE A 201     130.139 112.446  90.129  1.00116.30           C
ATOM   3618  O   PHE A 201     131.200 111.927  89.768  1.00116.30           O
ATOM   3619  CB  PHE A 201     129.799 114.755  89.277  1.00116.30           C
ATOM   3620  CG  PHE A 201     129.285 116.142  89.549  1.00116.30           C
ATOM   3621  CD1 PHE A 201     128.771 116.487  90.788  1.00116.30           C
ATOM   3622  CD2 PHE A 201     129.309 117.102  88.547  1.00116.30           C
ATOM   3623  CE1 PHE A 201     128.296 117.765  91.024  1.00116.30           C
ATOM   3624  CE2 PHE A 201     128.837 118.378  88.775  1.00116.30           C
ATOM   3625  CZ  PHE A 201     128.330 118.709  90.015  1.00116.30           C
ATOM   3626  N   ARG A 202     128.986 111.784  90.189  1.00115.08           N
ATOM   3627  CA  ARG A 202     128.830 110.387  89.787  1.00115.08           C
ATOM   3628  C   ARG A 202     127.719 110.277  88.743  1.00115.08           C
ATOM   3629  O   ARG A 202     126.534 110.269  89.093  1.00115.08           O
ATOM   3630  CB  ARG A 202     128.532 109.525  91.010  1.00115.08           C
ATOM   3631  CG  ARG A 202     128.477 108.044  90.739  1.00115.08           C
ATOM   3632  CD  ARG A 202     128.219 107.275  92.020  1.00115.08           C
ATOM   3633  NE  ARG A 202     129.326 107.410  92.961  1.00115.08           N
ATOM   3634  CZ  ARG A 202     130.406 106.637  92.957  1.00115.08           C
ATOM   3635  NH1 ARG A 202     130.525 105.663  92.065  1.00115.08           N
ATOM   3636  NH2 ARG A 202     131.366 106.832  93.850  1.00115.08           N
ATOM   3637  N   MET A 203     128.085 110.195  87.464  1.00115.16           N
ATOM   3638  CA  MET A 203     127.108 110.065  86.391  1.00115.16           C
ATOM   3639  C   MET A 203     126.766 108.593  86.181  1.00115.16           C
ATOM   3640  O   MET A 203     127.658 107.744  86.126  1.00115.16           O
ATOM   3641  CB  MET A 203     127.638 110.686  85.100  1.00115.16           C
ATOM   3642  CG  MET A 203     126.601 110.783  84.000  1.00115.16           C
ATOM   3643  SD  MET A 203     127.255 111.565  82.518  1.00115.16           S
ATOM   3644  CE  MET A 203     127.434 113.258  83.071  1.00115.16           C
ATOM   3645  N   VAL A 204     125.478 108.284  86.084  1.00110.33           N
ATOM   3646  CA  VAL A 204     125.012 106.902  86.054  1.00110.33           C
ATOM   3647  C   VAL A 204     124.399 106.634  84.687  1.00110.33           C
ATOM   3648  O   VAL A 204     123.464 107.331  84.273  1.00110.33           O
ATOM   3649  CB  VAL A 204     123.998 106.631  87.176  1.00110.33           C
ATOM   3650  CG1 VAL A 204     123.388 105.258  87.020  1.00110.33           C
ATOM   3651  CG2 VAL A 204     124.664 106.772  88.536  1.00110.33           C
ATOM   3652  N   ASP A 205     124.917 105.622  83.984  1.00112.79           N
ATOM   3653  CA  ASP A 205     124.429 105.254  82.660  1.00112.79           C
ATOM   3654  C   ASP A 205     123.733 103.901  82.763  1.00112.79           C
ATOM   3655  O   ASP A 205     124.381 102.880  83.023  1.00112.79           O
ATOM   3656  CB  ASP A 205     125.579 105.207  81.655  1.00112.79           C
ATOM   3657  CG  ASP A 205     125.104 105.153  80.211  1.00112.79           C
ATOM   3658  OD1 ASP A 205     123.879 105.192  79.966  1.00112.79           O
ATOM   3659  OD2 ASP A 205     125.967 105.065  79.312  1.00112.79           O
ATOM   3660  N   VAL A 206     122.417 103.900  82.560  1.00112.31           N
ATOM   3661  CA  VAL A 206     121.603 102.692  82.594  1.00112.31           C
ATOM   3662  C   VAL A 206     121.103 102.309  81.208  1.00112.31           C
ATOM   3663  O   VAL A 206     120.286 101.391  81.081  1.00112.31           O
ATOM   3664  CB  VAL A 206     120.433 102.831  83.580  1.00112.31           C
ATOM   3665  CG1 VAL A 206     120.956 103.036  84.988  1.00112.31           C
ATOM   3666  CG2 VAL A 206     119.542 103.977  83.175  1.00112.31           C
ATOM   3667  N   GLY A 207     121.569 102.995  80.161  1.00119.21           N
ATOM   3668  CA  GLY A 207     121.055 102.796  78.813  1.00119.21           C
ATOM   3669  C   GLY A 207     121.422 101.472  78.172  1.00119.21           C
ATOM   3670  O   GLY A 207     120.860 101.140  77.122  1.00119.21           O
ATOM   3671  N   ALA A 208     122.339 100.713  78.770  1.00114.99           N
ATOM   3672  CA  ALA A 208     122.708  99.413  78.231  1.00114.99           C
ATOM   3673  C   ALA A 208     121.679  98.342  78.564  1.00114.99           C
ATOM   3674  O   ALA A 208     121.674  97.283  77.927  1.00114.99           O
ATOM   3675  CB  ALA A 208     124.084  98.996  78.754  1.00114.99           C
ATOM   3676  N   GLN A 209     120.814  98.597  79.541  1.00106.90           N
ATOM   3677  CA  GLN A 209     119.929  97.584  80.094  1.00106.90           C
ATOM   3678  C   GLN A 209     118.651  97.465  79.273  1.00106.90           C
ATOM   3679  O   GLN A 209     118.041  98.471  78.898  1.00106.90           O
ATOM   3680  CB  GLN A 209     119.592  97.944  81.541  1.00106.90           C
ATOM   3681  CG  GLN A 209     118.638  97.009  82.237  1.00106.90           C
ATOM   3682  CD  GLN A 209     118.358  97.448  83.653  1.00106.90           C
ATOM   3683  OE1 GLN A 209     118.921  98.430  84.134  1.00106.90           O
ATOM   3684  NE2 GLN A 209     117.459  96.745  84.318  1.00106.90           N
ATOM   3685  N   ARG A 210     118.247  96.223  79.004  1.00111.93           N
ATOM   3686  CA  ARG A 210     117.003  95.916  78.299  1.00111.93           C
ATOM   3687  C   ARG A 210     115.958  95.461  79.314  1.00111.93           C
ATOM   3688  O   ARG A 210     115.939  94.297  79.722  1.00111.93           O
ATOM   3689  CB  ARG A 210     117.247  94.869  77.218  1.00111.93           C
ATOM   3690  CG  ARG A 210     118.250  95.299  76.139  1.00111.93           C
ATOM   3691  CD  ARG A 210     117.658  96.235  75.067  1.00111.93           C
ATOM   3692  NE  ARG A 210     117.479  97.622  75.505  1.00111.93           N
ATOM   3693  CZ  ARG A 210     118.453  98.524  75.591  1.00111.93           C
ATOM   3694  NH1 ARG A 210     119.698  98.205  75.263  1.00111.93           N
ATOM   3695  NH2 ARG A 210     118.179  99.754  76.005  1.00111.93           N
ATOM   3696  N   SER A 211     115.086  96.382  79.717  1.00109.86           N
ATOM   3697  CA  SER A 211     114.157  96.135  80.811  1.00109.86           C
ATOM   3698  C   SER A 211     113.008  97.127  80.710  1.00109.86           C
ATOM   3699  O   SER A 211     113.061  98.097  79.950  1.00109.86           O
ATOM   3700  CB  SER A 211     114.850  96.237  82.174  1.00109.86           C
ATOM   3701  OG  SER A 211     115.285  97.560  82.427  1.00109.86           O
ATOM   3702  N   GLU A 212     111.964  96.868  81.493  1.00112.41           N
ATOM   3703  CA  GLU A 212     110.848  97.795  81.637  1.00112.41           C
ATOM   3704  C   GLU A 212     111.130  98.696  82.831  1.00112.41           C
ATOM   3705  O   GLU A 212     111.230  98.217  83.966  1.00112.41           O
ATOM   3706  CB  GLU A 212     109.523  97.054  81.816  1.00112.41           C
ATOM   3707  CG  GLU A 212     108.312  97.970  81.899  1.00112.41           C
ATOM   3708  CD  GLU A 212     107.010  97.207  82.036  1.00112.41           C
ATOM   3709  OE1 GLU A 212     107.052  95.960  82.088  1.00112.41           O
ATOM   3710  OE2 GLU A 212     105.944  97.855  82.092  1.00112.41           O
ATOM   3711  N   ARG A 213     111.289  99.996  82.547  1.00108.59           N
ATOM   3712  CA  ARG A 213     111.704 100.999  83.529  1.00108.59           C
ATOM   3713  C   ARG A 213     110.784 101.081  84.741  1.00108.59           C
ATOM   3714  O   ARG A 213     111.253 101.417  85.831  1.00108.59           O
ATOM   3715  CB  ARG A 213     111.804 102.368  82.856  1.00108.59           C
ATOM   3716  CG  ARG A 213     112.941 102.473  81.856  1.00108.59           C
ATOM   3717  CD  ARG A 213     112.986 103.846  81.214  1.00108.59           C
ATOM   3718  NE  ARG A 213     114.095 103.969  80.273  1.00108.59           N
ATOM   3719  CZ  ARG A 213     114.013 103.670  78.981  1.00108.59           C
ATOM   3720  NH1 ARG A 213     112.871 103.228  78.473  1.00108.59           N
ATOM   3721  NH2 ARG A 213     115.072 103.812  78.197  1.00108.59           N
ATOM   3722  N   ARG A 214     109.486 100.788  84.568  1.00107.70           N
ATOM   3723  CA  ARG A 214     108.475 100.989  85.611  1.00107.70           C
ATOM   3724  C   ARG A 214     108.783 100.227  86.907  1.00107.70           C
ATOM   3725  O   ARG A 214     108.404 100.683  87.992  1.00107.70           O
ATOM   3726  CB  ARG A 214     107.099 100.601  85.041  1.00107.70           C
ATOM   3727  CG  ARG A 214     105.875 100.775  85.954  1.00107.70           C
ATOM   3728  CD  ARG A 214     105.471  99.443  86.570  1.00107.70           C
ATOM   3729  NE  ARG A 214     104.335  99.518  87.479  1.00107.70           N
ATOM   3730  CZ  ARG A 214     103.077  99.288  87.122  1.00107.70           C
ATOM   3731  NH1 ARG A 214     102.792  98.953  85.871  1.00107.70           N
ATOM   3732  NH2 ARG A 214     102.108  99.375  88.021  1.00107.70           N
ATOM   3733  N   LYS A 215     109.491  99.097  86.831  1.00102.41           N
ATOM   3734  CA  LYS A 215     109.724  98.271  88.011  1.00102.41           C
ATOM   3735  C   LYS A 215     111.162  98.333  88.522  1.00102.41           C
ATOM   3736  O   LYS A 215     111.572  97.453  89.286  1.00102.41           O
ATOM   3737  CB  LYS A 215     109.350  96.817  87.720  1.00102.41           C
ATOM   3738  CG  LYS A 215     107.882  96.592  87.433  1.00102.41           C
ATOM   3739  CD  LYS A 215     107.048  96.953  88.644  1.00102.41           C
ATOM   3740  CE  LYS A 215     107.238  95.980  89.771  1.00102.41           C
ATOM   3741  NZ  LYS A 215     106.363  96.349  90.915  1.00102.41           N
ATOM   3742  N   TRP A 216     111.939  99.347  88.135  1.00 97.00           N
ATOM   3743  CA  TRP A 216     113.240  99.546  88.771  1.00 97.00           C
ATOM   3744  C   TRP A 216     113.654 101.008  88.933  1.00 97.00           C
ATOM   3745  O   TRP A 216     114.519 101.309  89.760  1.00 97.00           O
ATOM   3746  CB  TRP A 216     114.332  98.767  88.029  1.00 97.00           C
ATOM   3747  CG  TRP A 216     114.532  99.109  86.593  1.00 97.00           C
ATOM   3748  CD1 TRP A 216     113.914  98.535  85.524  1.00 97.00           C
ATOM   3749  CD2 TRP A 216     115.444 100.073  86.059  1.00 97.00           C
ATOM   3750  NE1 TRP A 216     114.373  99.091  84.356  1.00 97.00           N
ATOM   3751  CE2 TRP A 216     115.312 100.041  84.657  1.00 97.00           C
ATOM   3752  CE3 TRP A 216     116.351 100.970  86.630  1.00 97.00           C
ATOM   3753  CZ2 TRP A 216     116.054 100.868  83.819  1.00 97.00           C
ATOM   3754  CZ3 TRP A 216     117.088 101.786  85.797  1.00 97.00           C
ATOM   3755  CH2 TRP A 216     116.934 101.732  84.407  1.00 97.00           C
ATOM   3756  N   ILE A 217     113.057 101.917  88.152  1.00 98.43           N
ATOM   3757  CA  ILE A 217     113.455 103.329  88.123  1.00 98.43           C
ATOM   3758  C   ILE A 217     113.218 104.056  89.451  1.00 98.43           C
ATOM   3759  O   ILE A 217     113.784 105.135  89.667  1.00 98.43           O
ATOM   3760  CB  ILE A 217     112.719 104.046  86.961  1.00 98.43           C
ATOM   3761  CG1 ILE A 217     113.493 105.259  86.441  1.00 98.43           C
ATOM   3762  CG2 ILE A 217     111.303 104.437  87.356  1.00 98.43           C
ATOM   3763  CD1 ILE A 217     114.712 104.884  85.633  1.00 98.43           C
ATOM   3764  N   HIS A 218     112.391 103.494  90.345  1.00 96.64           N
ATOM   3765  CA  HIS A 218     112.103 104.091  91.650  1.00 96.64           C
ATOM   3766  C   HIS A 218     113.339 104.296  92.525  1.00 96.64           C
ATOM   3767  O   HIS A 218     113.321 105.168  93.401  1.00 96.64           O
ATOM   3768  CB  HIS A 218     111.098 103.213  92.394  1.00 96.64           C
ATOM   3769  CG  HIS A 218     111.597 101.827  92.658  1.00 96.64           C
ATOM   3770  ND1 HIS A 218     111.510 100.813  91.728  1.00 96.64           N
ATOM   3771  CD2 HIS A 218     112.219 101.295  93.736  1.00 96.64           C
ATOM   3772  CE1 HIS A 218     112.038  99.711  92.230  1.00 96.64           C
ATOM   3773  NE2 HIS A 218     112.476  99.977  93.447  1.00 96.64           N
ATOM   3774  N   CYS A 219     114.405 103.517  92.317  1.00 93.99           N
ATOM   3775  CA  CYS A 219     115.648 103.666  93.072  1.00 93.99           C
ATOM   3776  C   CYS A 219     116.408 104.960  92.780  1.00 93.99           C
ATOM   3777  O   CYS A 219     117.377 105.249  93.488  1.00 93.99           O
ATOM   3778  CB  CYS A 219     116.571 102.478  92.800  1.00 93.99           C
ATOM   3779  SG  CYS A 219     117.237 102.406  91.127  1.00 93.99           S
ATOM   3780  N   PHE A 220     115.994 105.753  91.790  1.00 94.67           N
ATOM   3781  CA  PHE A 220     116.689 106.979  91.418  1.00 94.67           C
ATOM   3782  C   PHE A 220     116.050 108.233  92.009  1.00 94.67           C
ATOM   3783  O   PHE A 220     116.281 109.331  91.489  1.00 94.67           O
ATOM   3784  CB  PHE A 220     116.739 107.099  89.894  1.00 94.67           C
ATOM   3785  CG  PHE A 220     117.610 106.078  89.222  1.00 94.67           C
ATOM   3786  CD1 PHE A 220     118.656 105.479  89.890  1.00 94.67           C
ATOM   3787  CD2 PHE A 220     117.349 105.686  87.924  1.00 94.67           C
ATOM   3788  CE1 PHE A 220     119.453 104.532  89.262  1.00 94.67           C
ATOM   3789  CE2 PHE A 220     118.133 104.740  87.294  1.00 94.67           C
ATOM   3790  CZ  PHE A 220     119.185 104.161  87.966  1.00 94.67           C
ATOM   3791  N   GLU A 221     115.209 108.081  93.040  1.00 97.29           N
ATOM   3792  CA  GLU A 221     114.601 109.228  93.716  1.00 97.29           C
ATOM   3793  C   GLU A 221     115.648 110.177  94.299  1.00 97.29           C
ATOM   3794  O   GLU A 221     115.476 111.401  94.262  1.00 97.29           O
ATOM   3795  CB  GLU A 221     113.647 108.738  94.805  1.00 97.29           C
ATOM   3796  CG  GLU A 221     112.866 109.835  95.514  1.00 97.29           C
ATOM   3797  CD  GLU A 221     111.904 109.285  96.547  1.00 97.29           C
ATOM   3798  OE1 GLU A 221     111.861 108.049  96.721  1.00 97.29           O
ATOM   3799  OE2 GLU A 221     111.190 110.086  97.186  1.00 97.29           O
ATOM   3800  N   ASN A 222     116.750 109.634  94.820  1.00 98.55           N
ATOM   3801  CA  ASN A 222     117.797 110.445  95.437  1.00 98.55           C
ATOM   3802  C   ASN A 222     118.714 111.145  94.435  1.00 98.55           C
ATOM   3803  O   ASN A 222     119.682 111.787  94.856  1.00 98.55           O
ATOM   3804  CB  ASN A 222     118.630 109.583  96.396  1.00 98.55           C
ATOM   3805  CG  ASN A 222     119.215 108.341  95.731  1.00 98.55           C
ATOM   3806  OD1 ASN A 222     119.039 108.106  94.535  1.00 98.55           O
ATOM   3807  ND2 ASN A 222     119.927 107.541  96.516  1.00 98.55           N
ATOM   3808  N   VAL A 223     118.442 111.046  93.138  1.00100.59           N
ATOM   3809  CA  VAL A 223     119.255 111.721  92.133  1.00100.59           C
ATOM   3810  C   VAL A 223     118.810 113.176  92.050  1.00100.59           C
ATOM   3811  O   VAL A 223     117.609 113.465  91.990  1.00100.59           O
ATOM   3812  CB  VAL A 223     119.139 111.009  90.776  1.00100.59           C
ATOM   3813  CG1 VAL A 223     119.973 111.711  89.723  1.00100.59           C
ATOM   3814  CG2 VAL A 223     119.568 109.554  90.909  1.00100.59           C
ATOM   3815  N   THR A 224     119.785 114.095  92.083  1.00106.37           N
ATOM   3816  CA  THR A 224     119.497 115.529  92.120  1.00106.37           C
ATOM   3817  C   THR A 224     118.815 116.012  90.842  1.00106.37           C
ATOM   3818  O   THR A 224     117.844 116.775  90.902  1.00106.37           O
ATOM   3819  CB  THR A 224     120.795 116.303  92.362  1.00106.37           C
ATOM   3820  OG1 THR A 224     121.402 115.846  93.577  1.00106.37           O
ATOM   3821  CG2 THR A 224     120.529 117.798  92.480  1.00106.37           C
ATOM   3822  N   SER A 225     119.289 115.565  89.682  1.00103.21           N
ATOM   3823  CA  SER A 225     118.703 115.984  88.418  1.00103.21           C
ATOM   3824  C   SER A 225     118.776 114.837  87.424  1.00103.21           C
ATOM   3825  O   SER A 225     119.734 114.062  87.421  1.00103.21           O
ATOM   3826  CB  SER A 225     119.427 117.211  87.857  1.00103.21           C
ATOM   3827  OG  SER A 225     120.771 116.897  87.537  1.00103.21           O
ATOM   3828  N   ILE A 226     117.767 114.750  86.560  1.00102.50           N
ATOM   3829  CA  ILE A 226     117.685 113.686  85.565  1.00102.50           C
ATOM   3830  C   ILE A 226     118.029 114.288  84.210  1.00102.50           C
ATOM   3831  O   ILE A 226     117.368 115.231  83.760  1.00102.50           O
ATOM   3832  CB  ILE A 226     116.294 113.037  85.549  1.00102.50           C
ATOM   3833  CG1 ILE A 226     115.889 112.613  86.962  1.00102.50           C
ATOM   3834  CG2 ILE A 226     116.287 111.837  84.626  1.00102.50           C
ATOM   3835  CD1 ILE A 226     116.821 111.614  87.601  1.00102.50           C
ATOM   3836  N   MET A 227     119.048 113.739  83.549  1.00104.25           N
ATOM   3837  CA  MET A 227     119.541 114.253  82.278  1.00104.25           C
ATOM   3838  C   MET A 227     119.009 113.393  81.140  1.00104.25           C
ATOM   3839  O   MET A 227     119.057 112.164  81.216  1.00104.25           O
ATOM   3840  CB  MET A 227     121.069 114.264  82.263  1.00104.25           C
ATOM   3841  CG  MET A 227     121.685 115.196  83.290  1.00104.25           C
ATOM   3842  SD  MET A 227     123.484 115.168  83.247  1.00104.25           S
ATOM   3843  CE  MET A 227     123.799 113.558  83.961  1.00104.25           C
ATOM   3844  N   PHE A 228     118.485 114.044  80.104  1.00108.53           N
ATOM   3845  CA  PHE A 228     117.984 113.398  78.894  1.00108.53           C
ATOM   3846  C   PHE A 228     118.848 113.845  77.727  1.00108.53           C
ATOM   3847  O   PHE A 228     118.804 115.016  77.340  1.00108.53           O
ATOM   3848  CB  PHE A 228     116.534 113.792  78.628  1.00108.53           C
ATOM   3849  CG  PHE A 228     115.560 113.272  79.629  1.00108.53           C
ATOM   3850  CD1 PHE A 228     115.828 112.144  80.381  1.00108.53           C
ATOM   3851  CD2 PHE A 228     114.380 113.951  79.847  1.00108.53           C
ATOM   3852  CE1 PHE A 228     114.909 111.691  81.301  1.00108.53           C
ATOM   3853  CE2 PHE A 228     113.462 113.504  80.765  1.00108.53           C
ATOM   3854  CZ  PHE A 228     113.729 112.377  81.494  1.00108.53           C
ATOM   3855  N   LEU A 229     119.602 112.921  77.146  1.00118.37           N
ATOM   3856  CA  LEU A 229     120.471 113.225  76.015  1.00118.37           C
ATOM   3857  C   LEU A 229     119.820 112.688  74.748  1.00118.37           C
ATOM   3858  O   LEU A 229     119.734 111.470  74.558  1.00118.37           O
ATOM   3859  CB  LEU A 229     121.851 112.616  76.235  1.00118.37           C
ATOM   3860  CG  LEU A 229     122.896 112.666  75.125  1.00118.37           C
ATOM   3861  CD1 LEU A 229     123.236 114.080  74.698  1.00118.37           C
ATOM   3862  CD2 LEU A 229     124.117 111.968  75.646  1.00118.37           C
ATOM   3863  N   VAL A 230     119.359 113.591  73.880  1.00122.96           N
ATOM   3864  CA  VAL A 230     118.726 113.194  72.628  1.00122.96           C
ATOM   3865  C   VAL A 230     119.338 113.978  71.477  1.00122.96           C
ATOM   3866  O   VAL A 230     119.743 115.135  71.629  1.00122.96           O
ATOM   3867  CB  VAL A 230     117.186 113.371  72.659  1.00122.96           C
ATOM   3868  CG1 VAL A 230     116.538 112.335  73.569  1.00122.96           C
ATOM   3869  CG2 VAL A 230     116.818 114.763  73.130  1.00122.96           C
ATOM   3870  N   ALA A 231     119.425 113.327  70.321  1.00132.87           N
ATOM   3871  CA  ALA A 231     119.989 113.941  69.129  1.00132.87           C
ATOM   3872  C   ALA A 231     118.908 114.664  68.334  1.00132.87           C
ATOM   3873  O   ALA A 231     117.749 114.243  68.295  1.00132.87           O
ATOM   3874  CB  ALA A 231     120.668 112.891  68.248  1.00132.87           C
ATOM   3875  N   LEU A 232     119.305 115.764  67.698  1.00141.12           N
ATOM   3876  CA  LEU A 232     118.407 116.556  66.869  1.00141.12           C
ATOM   3877  C   LEU A 232     118.320 116.071  65.427  1.00141.12           C
ATOM   3878  O   LEU A 232     117.492 116.585  64.669  1.00141.12           O
ATOM   3879  CB  LEU A 232     118.850 118.022  66.884  1.00141.12           C
ATOM   3880  CG  LEU A 232     118.724 118.729  68.233  1.00141.12           C
ATOM   3881  CD1 LEU A 232     119.370 120.104  68.191  1.00141.12           C
ATOM   3882  CD2 LEU A 232     117.262 118.836  68.628  1.00141.12           C
ATOM   3883  N   SER A 233     119.141 115.101  65.030  1.00147.46           N
ATOM   3884  CA  SER A 233     119.200 114.637  63.651  1.00147.46           C
ATOM   3885  C   SER A 233     118.385 113.373  63.411  1.00147.46           C
ATOM   3886  O   SER A 233     118.469 112.792  62.325  1.00147.46           O
ATOM   3887  CB  SER A 233     120.653 114.401  63.235  1.00147.46           C
ATOM   3888  OG  SER A 233     121.213 113.312  63.947  1.00147.46           O
ATOM   3889  N   GLU A 234     117.601 112.932  64.391  1.00155.10           N
ATOM   3890  CA  GLU A 234     116.903 111.657  64.303  1.00155.10           C
ATOM   3891  C   GLU A 234     115.530 111.764  63.648  1.00155.10           C
ATOM   3892  O   GLU A 234     114.801 110.768  63.614  1.00155.10           O
ATOM   3893  CB  GLU A 234     116.762 111.040  65.697  1.00155.10           C
ATOM   3894  CG  GLU A 234     118.084 110.648  66.343  1.00155.10           C
ATOM   3895  CD  GLU A 234     118.772 109.498  65.630  1.00155.10           C
ATOM   3896  OE1 GLU A 234     118.068 108.622  65.086  1.00155.10           O
ATOM   3897  OE2 GLU A 234     120.021 109.471  65.615  1.00155.10           O
ATOM   3898  N   TYR A 235     115.157 112.943  63.138  1.00154.06           N
ATOM   3899  CA  TYR A 235     113.834 113.109  62.542  1.00154.06           C
ATOM   3900  C   TYR A 235     113.701 112.390  61.204  1.00154.06           C
ATOM   3901  O   TYR A 235     112.576 112.125  60.768  1.00154.06           O
ATOM   3902  CB  TYR A 235     113.498 114.598  62.387  1.00154.06           C
ATOM   3903  CG  TYR A 235     114.388 115.379  61.440  1.00154.06           C
ATOM   3904  CD1 TYR A 235     115.577 115.947  61.884  1.00154.06           C
ATOM   3905  CD2 TYR A 235     114.016 115.587  60.114  1.00154.06           C
ATOM   3906  CE1 TYR A 235     116.388 116.671  61.027  1.00154.06           C
ATOM   3907  CE2 TYR A 235     114.820 116.310  59.251  1.00154.06           C
ATOM   3908  CZ  TYR A 235     116.003 116.850  59.715  1.00154.06           C
ATOM   3909  OH  TYR A 235     116.803 117.572  58.861  1.00154.06           O
ATOM   3910  N   ASP A 236     114.815 112.071  60.547  1.00156.60           N
ATOM   3911  CA  ASP A 236     114.798 111.265  59.334  1.00156.60           C
ATOM   3912  C   ASP A 236     114.860 109.771  59.623  1.00156.60           C
ATOM   3913  O   ASP A 236     114.829 108.970  58.683  1.00156.60           O
ATOM   3914  CB  ASP A 236     115.963 111.660  58.419  1.00156.60           C
ATOM   3915  CG  ASP A 236     115.789 113.040  57.819  1.00156.60           C
ATOM   3916  OD1 ASP A 236     114.631 113.463  57.624  1.00156.60           O
ATOM   3917  OD2 ASP A 236     116.812 113.701  57.541  1.00156.60           O
ATOM   3918  N   GLN A 237     114.950 109.383  60.891  1.00160.18           N
ATOM   3919  CA  GLN A 237     115.125 107.998  61.294  1.00160.18           C
ATOM   3920  C   GLN A 237     113.839 107.481  61.923  1.00160.18           C
ATOM   3921  O   GLN A 237     113.078 108.240  62.528  1.00160.18           O
ATOM   3922  CB  GLN A 237     116.285 107.854  62.284  1.00160.18           C
ATOM   3923  CG  GLN A 237     117.639 108.232  61.710  1.00160.18           C
ATOM   3924  CD  GLN A 237     118.087 107.290  60.612  1.00160.18           C
ATOM   3925  OE1 GLN A 237     117.878 106.079  60.694  1.00160.18           O
ATOM   3926  NE2 GLN A 237     118.707 107.841  59.575  1.00160.18           N
ATOM   3927  N   VAL A 238     113.596 106.181  61.772  1.00170.02           N
ATOM   3928  CA  VAL A 238     112.420 105.536  62.336  1.00170.02           C
ATOM   3929  C   VAL A 238     112.869 104.385  63.230  1.00170.02           C
ATOM   3930  O   VAL A 238     114.035 103.991  63.240  1.00170.02           O
ATOM   3931  CB  VAL A 238     111.446 105.031  61.251  1.00170.02           C
ATOM   3932  CG1 VAL A 238     110.894 106.193  60.435  1.00170.02           C
ATOM   3933  CG2 VAL A 238     112.137 104.018  60.350  1.00170.02           C
ATOM   3934  N   LEU A 239     111.915 103.863  64.001  1.00175.39           N
ATOM   3935  CA  LEU A 239     112.160 102.774  64.937  1.00175.39           C
ATOM   3936  C   LEU A 239     112.509 101.479  64.200  1.00175.39           C
ATOM   3937  O   LEU A 239     112.383 101.367  62.975  1.00175.39           O
ATOM   3938  CB  LEU A 239     110.944 102.542  65.837  1.00175.39           C
ATOM   3939  CG  LEU A 239     110.751 103.367  67.115  1.00175.39           C
ATOM   3940  CD1 LEU A 239     110.327 104.796  66.827  1.00175.39           C
ATOM   3941  CD2 LEU A 239     109.745 102.680  68.031  1.00175.39           C
ATOM   3942  N   VAL A 240     112.973 100.496  64.982  1.00184.35           N
ATOM   3943  CA  VAL A 240     113.420  99.208  64.450  1.00184.35           C
ATOM   3944  C   VAL A 240     112.270  98.455  63.776  1.00184.35           C
ATOM   3945  O   VAL A 240     112.491  97.663  62.851  1.00184.35           O
ATOM   3946  CB  VAL A 240     114.098  98.389  65.578  1.00184.35           C
ATOM   3947  CG1 VAL A 240     113.106  97.986  66.672  1.00184.35           C
ATOM   3948  CG2 VAL A 240     114.854  97.178  65.028  1.00184.35           C
ATOM   3949  N   GLU A 241     111.024  98.718  64.194  1.00184.47           N
ATOM   3950  CA  GLU A 241     109.840  98.142  63.561  1.00184.47           C
ATOM   3951  C   GLU A 241     109.605  98.649  62.140  1.00184.47           C
ATOM   3952  O   GLU A 241     108.796  98.042  61.427  1.00184.47           O
ATOM   3953  CB  GLU A 241     108.598  98.421  64.414  1.00184.47           C
ATOM   3954  CG  GLU A 241     108.551  97.670  65.742  1.00184.47           C
ATOM   3955  CD  GLU A 241     109.284  98.389  66.861  1.00184.47           C
ATOM   3956  OE1 GLU A 241     109.773  99.515  66.631  1.00184.47           O
ATOM   3957  OE2 GLU A 241     109.373  97.826  67.972  1.00184.47           O
ATOM   3958  N   SER A 242     110.286  99.732  61.731  1.00185.59           N
ATOM   3959  CA  SER A 242     110.189 100.340  60.395  1.00185.59           C
ATOM   3960  C   SER A 242     108.758 100.748  60.040  1.00185.59           C
ATOM   3961  O   SER A 242     108.301 100.561  58.911  1.00185.59           O
ATOM   3962  CB  SER A 242     110.780  99.425  59.317  1.00185.59           C
ATOM   3963  OG  SER A 242     112.171  99.239  59.516  1.00185.59           O
ATOM   3964  N   ASP A 243     108.046 101.310  61.011  1.00180.66           N
ATOM   3965  CA  ASP A 243     106.696 101.808  60.810  1.00180.66           C
ATOM   3966  C   ASP A 243     106.693 103.337  60.850  1.00180.66           C
ATOM   3967  O   ASP A 243     107.746 103.982  60.915  1.00180.66           O
ATOM   3968  CB  ASP A 243     105.747 101.196  61.848  1.00180.66           C
ATOM   3969  CG  ASP A 243     106.204 101.424  63.284  1.00180.66           C
ATOM   3970  OD1 ASP A 243     107.326 101.930  63.502  1.00180.66           O
ATOM   3971  OD2 ASP A 243     105.427 101.099  64.206  1.00180.66           O
ATOM   3972  N   ASN A 244     105.495 103.922  60.809  1.00180.99           N
ATOM   3973  CA  ASN A 244     105.341 105.378  60.761  1.00180.99           C
ATOM   3974  C   ASN A 244     105.363 105.929  62.189  1.00180.99           C
ATOM   3975  O   ASN A 244     104.383 106.466  62.709  1.00180.99           O
ATOM   3976  CB  ASN A 244     104.059 105.753  60.026  1.00180.99           C
ATOM   3977  CG  ASN A 244     104.004 107.226  59.645  1.00180.99           C
ATOM   3978  OD1 ASN A 244     104.934 107.989  59.908  1.00180.99           O
ATOM   3979  ND2 ASN A 244     102.904 107.631  59.021  1.00180.99           N
ATOM   3980  N   GLU A 245     106.522 105.779  62.826  1.00168.70           N
ATOM   3981  CA  GLU A 245     106.765 106.337  64.148  1.00168.70           C
ATOM   3982  C   GLU A 245     108.203 106.820  64.230  1.00168.70           C
ATOM   3983  O   GLU A 245     109.135 106.056  63.962  1.00168.70           O
ATOM   3984  CB  GLU A 245     106.488 105.301  65.244  1.00168.70           C
ATOM   3985  CG  GLU A 245     106.633 105.837  66.657  1.00168.70           C
ATOM   3986  CD  GLU A 245     106.314 104.795  67.711  1.00168.70           C
ATOM   3987  OE1 GLU A 245     105.998 103.646  67.337  1.00168.70           O
ATOM   3988  OE2 GLU A 245     106.382 105.124  68.914  1.00168.70           O
ATOM   3989  N   ASN A 246     108.375 108.086  64.595  1.00160.50           N
ATOM   3990  CA  ASN A 246     109.691 108.698  64.672  1.00160.50           C
ATOM   3991  C   ASN A 246     110.361 108.317  65.987  1.00160.50           C
ATOM   3992  O   ASN A 246     109.696 108.050  66.991  1.00160.50           O
ATOM   3993  CB  ASN A 246     109.576 110.221  64.556  1.00160.50           C
ATOM   3994  CG  ASN A 246     110.916 110.912  64.325  1.00160.50           C
ATOM   3995  OD1 ASN A 246     111.962 110.271  64.240  1.00160.50           O
ATOM   3996  ND2 ASN A 246     110.883 112.235  64.226  1.00160.50           N
ATOM   3997  N   ARG A 247     111.698 108.268  65.962  1.00156.61           N
ATOM   3998  CA  ARG A 247     112.460 108.065  67.192  1.00156.61           C
ATOM   3999  C   ARG A 247     112.282 109.236  68.151  1.00156.61           C
ATOM   4000  O   ARG A 247     112.373 109.061  69.374  1.00156.61           O
ATOM   4001  CB  ARG A 247     113.938 107.852  66.868  1.00156.61           C
ATOM   4002  CG  ARG A 247     114.224 106.550  66.135  1.00156.61           C
ATOM   4003  CD  ARG A 247     115.706 106.390  65.844  1.00156.61           C
ATOM   4004  NE  ARG A 247     115.989 105.157  65.114  1.00156.61           N
ATOM   4005  CZ  ARG A 247     117.196 104.805  64.684  1.00156.61           C
ATOM   4006  NH1 ARG A 247     118.238 105.592  64.909  1.00156.61           N
ATOM   4007  NH2 ARG A 247     117.361 103.664  64.028  1.00156.61           N
ATOM   4008  N   MET A 248     112.025 110.433  67.614  1.00151.14           N
ATOM   4009  CA  MET A 248     111.683 111.578  68.449  1.00151.14           C
ATOM   4010  C   MET A 248     110.349 111.380  69.157  1.00151.14           C
ATOM   4011  O   MET A 248     110.163 111.894  70.263  1.00151.14           O
ATOM   4012  CB  MET A 248     111.664 112.856  67.613  1.00151.14           C
ATOM   4013  CG  MET A 248     113.043 113.303  67.167  1.00151.14           C
ATOM   4014  SD  MET A 248     113.035 114.841  66.233  1.00151.14           S
ATOM   4015  CE  MET A 248     114.782 115.016  65.887  1.00151.14           C
ATOM   4016  N   GLU A 249     109.413 110.647  68.543  1.00153.71           N
ATOM   4017  CA  GLU A 249     108.148 110.350  69.213  1.00153.71           C
ATOM   4018  C   GLU A 249     108.364 109.419  70.399  1.00153.71           C
ATOM   4019  O   GLU A 249     107.750 109.601  71.459  1.00153.71           O
ATOM   4020  CB  GLU A 249     107.158 109.728  68.225  1.00153.71           C
ATOM   4021  CG  GLU A 249     105.790 109.399  68.809  1.00153.71           C
ATOM   4022  CD  GLU A 249     104.991 110.632  69.193  1.00153.71           C
ATOM   4023  OE1 GLU A 249     105.182 111.697  68.567  1.00153.71           O
ATOM   4024  OE2 GLU A 249     104.170 110.536  70.130  1.00153.71           O
ATOM   4025  N   GLU A 250     109.239 108.420  70.235  1.00152.19           N
ATOM   4026  CA  GLU A 250     109.630 107.565  71.351  1.00152.19           C
ATOM   4027  C   GLU A 250     110.341 108.368  72.434  1.00152.19           C
ATOM   4028  O   GLU A 250     110.146 108.120  73.630  1.00152.19           O
ATOM   4029  CB  GLU A 250     110.521 106.427  70.847  1.00152.19           C
ATOM   4030  CG  GLU A 250     110.923 105.412  71.909  1.00152.19           C
ATOM   4031  CD  GLU A 250     111.776 104.288  71.348  1.00152.19           C
ATOM   4032  OE1 GLU A 250     112.069 104.313  70.135  1.00152.19           O
ATOM   4033  OE2 GLU A 250     112.153 103.382  72.121  1.00152.19           O
ATOM   4034  N   SER A 251     111.173 109.334  72.027  1.00139.14           N
ATOM   4035  CA  SER A 251     111.852 110.202  72.986  1.00139.14           C
ATOM   4036  C   SER A 251     110.865 111.062  73.772  1.00139.14           C
ATOM   4037  O   SER A 251     111.022 111.238  74.983  1.00139.14           O
ATOM   4038  CB  SER A 251     112.871 111.081  72.262  1.00139.14           C
ATOM   4039  OG  SER A 251     113.890 110.296  71.669  1.00139.14           O
ATOM   4040  N   LYS A 252     109.850 111.612  73.095  1.00142.18           N
ATOM   4041  CA  LYS A 252     108.806 112.380  73.776  1.00142.18           C
ATOM   4042  C   LYS A 252     107.986 111.509  74.724  1.00142.18           C
ATOM   4043  O   LYS A 252     107.627 111.948  75.827  1.00142.18           O
ATOM   4044  CB  LYS A 252     107.891 113.047  72.748  1.00142.18           C
ATOM   4045  CG  LYS A 252     108.543 114.177  71.971  1.00142.18           C
ATOM   4046  CD  LYS A 252     107.545 114.894  71.077  1.00142.18           C
ATOM   4047  CE  LYS A 252     107.197 114.056  69.857  1.00142.18           C
ATOM   4048  NZ  LYS A 252     106.305 114.786  68.914  1.00142.18           N
ATOM   4049  N   ALA A 253     107.653 110.286  74.290  1.00136.74           N
ATOM   4050  CA  ALA A 253     106.927 109.345  75.139  1.00136.74           C
ATOM   4051  C   ALA A 253     107.726 108.991  76.387  1.00136.74           C
ATOM   4052  O   ALA A 253     107.178 108.963  77.495  1.00136.74           O
ATOM   4053  CB  ALA A 253     106.581 108.084  74.347  1.00136.74           C
ATOM   4054  N   LEU A 254     109.032 108.756  76.223  1.00127.12           N
ATOM   4055  CA  LEU A 254     109.914 108.505  77.360  1.00127.12           C
ATOM   4056  C   LEU A 254     110.020 109.730  78.259  1.00127.12           C
ATOM   4057  O   LEU A 254     110.034 109.596  79.486  1.00127.12           O
ATOM   4058  CB  LEU A 254     111.295 108.079  76.863  1.00127.12           C
ATOM   4059  CG  LEU A 254     112.332 107.719  77.928  1.00127.12           C
ATOM   4060  CD1 LEU A 254     111.857 106.533  78.749  1.00127.12           C
ATOM   4061  CD2 LEU A 254     113.682 107.430  77.290  1.00127.12           C
ATOM   4062  N   PHE A 255     110.110 110.921  77.654  1.00125.41           N
ATOM   4063  CA  PHE A 255     110.195 112.188  78.378  1.00125.41           C
ATOM   4064  C   PHE A 255     109.005 112.369  79.314  1.00125.41           C
ATOM   4065  O   PHE A 255     109.170 112.568  80.530  1.00125.41           O
ATOM   4066  CB  PHE A 255     110.244 113.312  77.336  1.00125.41           C
ATOM   4067  CG  PHE A 255     110.410 114.693  77.896  1.00125.41           C
ATOM   4068  CD1 PHE A 255     111.664 115.180  78.206  1.00125.41           C
ATOM   4069  CD2 PHE A 255     109.313 115.520  78.070  1.00125.41           C
ATOM   4070  CE1 PHE A 255     111.828 116.458  78.704  1.00125.41           C
ATOM   4071  CE2 PHE A 255     109.466 116.794  78.569  1.00125.41           C
ATOM   4072  CZ  PHE A 255     110.727 117.268  78.883  1.00125.41           C
ATOM   4073  N   ARG A 256     107.794 112.200  78.775  1.00126.42           N
ATOM   4074  CA  ARG A 256     106.599 112.387  79.589  1.00126.42           C
ATOM   4075  C   ARG A 256     106.400 111.232  80.567  1.00126.42           C
ATOM   4076  O   ARG A 256     105.907 111.455  81.677  1.00126.42           O
ATOM   4077  CB  ARG A 256     105.368 112.596  78.700  1.00126.42           C
ATOM   4078  CG  ARG A 256     104.979 111.437  77.793  1.00126.42           C
ATOM   4079  CD  ARG A 256     103.773 111.800  76.941  1.00126.42           C
ATOM   4080  NE  ARG A 256     103.351 110.698  76.081  1.00126.42           N
ATOM   4081  CZ  ARG A 256     102.312 110.753  75.254  1.00126.42           C
ATOM   4082  NH1 ARG A 256     101.585 111.859  75.173  1.00126.42           N
ATOM   4083  NH2 ARG A 256     101.999 109.703  74.509  1.00126.42           N
ATOM   4084  N   THR A 257     106.779 110.006  80.180  1.00120.09           N
ATOM   4085  CA  THR A 257     106.657 108.854  81.070  1.00120.09           C
ATOM   4086  C   THR A 257     107.559 108.994  82.295  1.00120.09           C
ATOM   4087  O   THR A 257     107.138 108.702  83.420  1.00120.09           O
ATOM   4088  CB  THR A 257     106.982 107.577  80.293  1.00120.09           C
ATOM   4089  OG1 THR A 257     106.139 107.498  79.137  1.00120.09           O
ATOM   4090  CG2 THR A 257     106.734 106.350  81.143  1.00120.09           C
ATOM   4091  N   ILE A 258     108.805 109.433  82.092  1.00115.19           N
ATOM   4092  CA  ILE A 258     109.729 109.627  83.206  1.00115.19           C
ATOM   4093  C   ILE A 258     109.292 110.798  84.085  1.00115.19           C
ATOM   4094  O   ILE A 258     109.336 110.703  85.320  1.00115.19           O
ATOM   4095  CB  ILE A 258     111.169 109.795  82.677  1.00115.19           C
ATOM   4096  CG1 ILE A 258     111.670 108.498  82.031  1.00115.19           C
ATOM   4097  CG2 ILE A 258     112.129 110.182  83.778  1.00115.19           C
ATOM   4098  CD1 ILE A 258     111.801 107.335  82.984  1.00115.19           C
ATOM   4099  N   ILE A 259     108.858 111.914  83.477  1.00115.76           N
ATOM   4100  CA  ILE A 259     108.416 113.070  84.267  1.00115.76           C
ATOM   4101  C   ILE A 259     107.161 112.758  85.087  1.00115.76           C
ATOM   4102  O   ILE A 259     107.071 113.128  86.267  1.00115.76           O
ATOM   4103  CB  ILE A 259     108.242 114.304  83.361  1.00115.76           C
ATOM   4104  CG1 ILE A 259     109.621 114.820  82.958  1.00115.76           C
ATOM   4105  CG2 ILE A 259     107.442 115.413  84.037  1.00115.76           C
ATOM   4106  CD1 ILE A 259     109.577 115.971  82.028  1.00115.76           C
ATOM   4107  N   THR A 260     106.212 112.007  84.519  1.00116.24           N
ATOM   4108  CA  THR A 260     104.992 111.666  85.257  1.00116.24           C
ATOM   4109  C   THR A 260     105.197 110.637  86.371  1.00116.24           C
ATOM   4110  O   THR A 260     104.216 110.294  87.040  1.00116.24           O
ATOM   4111  CB  THR A 260     103.903 111.164  84.304  1.00116.24           C
ATOM   4112  OG1 THR A 260     104.431 110.134  83.457  1.00116.24           O
ATOM   4113  CG2 THR A 260     103.319 112.309  83.478  1.00116.24           C
ATOM   4114  N   TYR A 261     106.406 110.136  86.591  1.00110.42           N
ATOM   4115  CA  TYR A 261     106.648 109.248  87.722  1.00110.42           C
ATOM   4116  C   TYR A 261     106.678 110.055  89.017  1.00110.42           C
ATOM   4117  O   TYR A 261     107.319 111.112  89.067  1.00110.42           O
ATOM   4118  CB  TYR A 261     107.966 108.503  87.535  1.00110.42           C
ATOM   4119  CG  TYR A 261     107.932 107.417  86.482  1.00110.42           C
ATOM   4120  CD1 TYR A 261     106.728 106.865  86.055  1.00110.42           C
ATOM   4121  CD2 TYR A 261     109.107 106.952  85.906  1.00110.42           C
ATOM   4122  CE1 TYR A 261     106.699 105.872  85.089  1.00110.42           C
ATOM   4123  CE2 TYR A 261     109.088 105.963  84.943  1.00110.42           C
ATOM   4124  CZ  TYR A 261     107.885 105.426  84.540  1.00110.42           C
ATOM   4125  OH  TYR A 261     107.877 104.440  83.581  1.00110.42           O
ATOM   4126  N   PRO A 262     105.978 109.610  90.071  1.00105.13           N
ATOM   4127  CA  PRO A 262     105.916 110.401  91.315  1.00105.13           C
ATOM   4128  C   PRO A 262     107.238 110.516  92.064  1.00105.13           C
ATOM   4129  O   PRO A 262     107.376 111.421  92.895  1.00105.13           O
ATOM   4130  CB  PRO A 262     104.869 109.655  92.152  1.00105.13           C
ATOM   4131  CG  PRO A 262     104.920 108.254  91.648  1.00105.13           C
ATOM   4132  CD  PRO A 262     105.218 108.352  90.176  1.00105.13           C
ATOM   4133  N   TRP A 263     108.206 109.636  91.804  1.00101.98           N
ATOM   4134  CA  TRP A 263     109.476 109.688  92.521  1.00101.98           C
ATOM   4135  C   TRP A 263     110.373 110.797  91.993  1.00101.98           C
ATOM   4136  O   TRP A 263     111.241 111.291  92.721  1.00101.98           O
ATOM   4137  CB  TRP A 263     110.197 108.343  92.428  1.00101.98           C
ATOM   4138  CG  TRP A 263     109.493 107.240  93.150  1.00101.98           C
ATOM   4139  CD1 TRP A 263     109.650 106.883  94.458  1.00101.98           C
ATOM   4140  CD2 TRP A 263     108.517 106.348  92.604  1.00101.98           C
ATOM   4141  NE1 TRP A 263     108.831 105.822  94.759  1.00101.98           N
ATOM   4142  CE2 TRP A 263     108.125 105.475  93.637  1.00101.98           C
ATOM   4143  CE3 TRP A 263     107.937 106.202  91.340  1.00101.98           C
ATOM   4144  CZ2 TRP A 263     107.178 104.471  93.446  1.00101.98           C
ATOM   4145  CZ3 TRP A 263     106.997 105.206  91.152  1.00101.98           C
ATOM   4146  CH2 TRP A 263     106.627 104.352  92.200  1.00101.98           C
ATOM   4147  N   PHE A 264     110.177 111.195  90.739  1.00105.20           N
ATOM   4148  CA  PHE A 264     111.003 112.193  90.076  1.00105.20           C
ATOM   4149  C   PHE A 264     110.404 113.589  90.117  1.00105.20           C
ATOM   4150  O   PHE A 264     111.064 114.542  89.689  1.00105.20           O
ATOM   4151  CB  PHE A 264     111.253 111.786  88.622  1.00105.20           C
ATOM   4152  CG  PHE A 264     112.176 110.615  88.474  1.00105.20           C
ATOM   4153  CD1 PHE A 264     113.031 110.247  89.502  1.00105.20           C
ATOM   4154  CD2 PHE A 264     112.173 109.868  87.313  1.00105.20           C
ATOM   4155  CE1 PHE A 264     113.872 109.168  89.362  1.00105.20           C
ATOM   4156  CE2 PHE A 264     113.015 108.787  87.164  1.00105.20           C
ATOM   4157  CZ  PHE A 264     113.864 108.435  88.192  1.00105.20           C
ATOM   4158  N   GLN A 265     109.179 113.735  90.621  1.00110.54           N
ATOM   4159  CA  GLN A 265     108.566 115.032  90.907  1.00110.54           C
ATOM   4160  C   GLN A 265     109.202 115.766  92.112  1.00110.54           C
ATOM   4161  O   GLN A 265     108.639 116.783  92.534  1.00110.54           O
ATOM   4162  CB  GLN A 265     107.066 114.852  91.143  1.00110.54           C
ATOM   4163  CG  GLN A 265     106.292 114.413  89.911  1.00110.54           C
ATOM   4164  CD  GLN A 265     104.815 114.225  90.191  1.00110.54           C
ATOM   4165  OE1 GLN A 265     104.365 114.360  91.329  1.00110.54           O
ATOM   4166  NE2 GLN A 265     104.051 113.910  89.151  1.00110.54           N
ATOM   4167  N   ASN A 266     110.296 115.284  92.704  1.00105.81           N
ATOM   4168  CA  ASN A 266     111.075 116.039  93.674  1.00105.81           C
ATOM   4169  C   ASN A 266     112.434 116.464  93.125  1.00105.81           C
ATOM   4170  O   ASN A 266     113.300 116.879  93.902  1.00105.81           O
ATOM   4171  CB  ASN A 266     111.258 115.221  94.954  1.00105.81           C
ATOM   4172  CG  ASN A 266     109.965 115.050  95.727  1.00105.81           C
ATOM   4173  OD1 ASN A 266     109.181 115.988  95.863  1.00105.81           O
ATOM   4174  ND2 ASN A 266     109.737 113.845  96.238  1.00105.81           N
ATOM   4175  N   SER A 267     112.644 116.374  91.810  1.00 99.32           N
ATOM   4176  CA  SER A 267     113.925 116.714  91.206  1.00 99.32           C
ATOM   4177  C   SER A 267     113.697 117.395  89.862  1.00 99.32           C
ATOM   4178  O   SER A 267     112.575 117.459  89.354  1.00 99.32           O
ATOM   4179  CB  SER A 267     114.803 115.468  91.033  1.00 99.32           C
ATOM   4180  OG  SER A 267     114.232 114.571  90.097  1.00 99.32           O
ATOM   4181  N   SER A 268     114.783 117.908  89.286  1.00 97.83           N
ATOM   4182  CA  SER A 268     114.733 118.680  88.052  1.00 97.83           C
ATOM   4183  C   SER A 268     115.067 117.821  86.832  1.00 97.83           C
ATOM   4184  O   SER A 268     115.553 116.689  86.935  1.00 97.83           O
ATOM   4185  CB  SER A 268     115.687 119.876  88.121  1.00 97.83           C
ATOM   4186  OG  SER A 268     117.034 119.452  88.071  1.00 97.83           O
ATOM   4187  N   VAL A 269     114.853 118.418  85.659  1.00 99.31           N
ATOM   4188  CA  VAL A 269     115.075 117.776  84.368  1.00 99.31           C
ATOM   4189  C   VAL A 269     116.064 118.630  83.581  1.00 99.31           C
ATOM   4190  O   VAL A 269     115.928 119.859  83.522  1.00 99.31           O
ATOM   4191  CB  VAL A 269     113.751 117.600  83.593  1.00 99.31           C
ATOM   4192  CG1 VAL A 269     113.980 116.973  82.220  1.00 99.31           C
ATOM   4193  CG2 VAL A 269     112.759 116.765  84.395  1.00 99.31           C
ATOM   4194  N   ILE A 270     117.051 117.973  82.976  1.00 98.99           N
ATOM   4195  CA  ILE A 270     118.045 118.595  82.110  1.00 98.99           C
ATOM   4196  C   ILE A 270     117.913 117.974  80.726  1.00 98.99           C
ATOM   4197  O   ILE A 270     117.820 116.750  80.603  1.00 98.99           O
ATOM   4198  CB  ILE A 270     119.464 118.404  82.674  1.00 98.99           C
ATOM   4199  CG1 ILE A 270     119.588 119.061  84.048  1.00 98.99           C
ATOM   4200  CG2 ILE A 270     120.487 118.990  81.754  1.00 98.99           C
ATOM   4201  CD1 ILE A 270     120.880 118.730  84.754  1.00 98.99           C
ATOM   4202  N   LEU A 271     117.852 118.816  79.695  1.00109.23           N
ATOM   4203  CA  LEU A 271     117.655 118.393  78.310  1.00109.23           C
ATOM   4204  C   LEU A 271     118.867 118.761  77.456  1.00109.23           C
ATOM   4205  O   LEU A 271     119.128 119.947  77.222  1.00109.23           O
ATOM   4206  CB  LEU A 271     116.388 119.029  77.745  1.00109.23           C
ATOM   4207  CG  LEU A 271     116.000 118.669  76.314  1.00109.23           C
ATOM   4208  CD1 LEU A 271     115.654 117.194  76.202  1.00109.23           C
ATOM   4209  CD2 LEU A 271     114.844 119.541  75.872  1.00109.23           C
ATOM   4210  N   PHE A 272     119.588 117.748  76.969  1.00113.34           N
ATOM   4211  CA  PHE A 272     120.745 117.928  76.100  1.00113.34           C
ATOM   4212  C   PHE A 272     120.343 117.618  74.662  1.00113.34           C
ATOM   4213  O   PHE A 272     119.935 116.486  74.356  1.00113.34           O
ATOM   4214  CB  PHE A 272     121.898 117.008  76.500  1.00113.34           C
ATOM   4215  CG  PHE A 272     122.508 117.317  77.830  1.00113.34           C
ATOM   4216  CD1 PHE A 272     123.405 118.363  77.971  1.00113.34           C
ATOM   4217  CD2 PHE A 272     122.223 116.526  78.932  1.00113.34           C
ATOM   4218  CE1 PHE A 272     123.984 118.634  79.195  1.00113.34           C
ATOM   4219  CE2 PHE A 272     122.801 116.789  80.155  1.00113.34           C
ATOM   4220  CZ  PHE A 272     123.678 117.848  80.290  1.00113.34           C
ATOM   4221  N   LEU A 273     120.444 118.620  73.785  1.00126.78           N
ATOM   4222  CA  LEU A 273     120.090 118.476  72.376  1.00126.78           C
ATOM   4223  C   LEU A 273     121.379 118.389  71.563  1.00126.78           C
ATOM   4224  O   LEU A 273     122.075 119.392  71.381  1.00126.78           O
ATOM   4225  CB  LEU A 273     119.205 119.634  71.918  1.00126.78           C
ATOM   4226  CG  LEU A 273     117.836 119.681  72.605  1.00126.78           C
ATOM   4227  CD1 LEU A 273     117.023 120.882  72.157  1.00126.78           C
ATOM   4228  CD2 LEU A 273     117.065 118.399  72.364  1.00126.78           C
ATOM   4229  N   ASN A 274     121.692 117.191  71.078  1.00134.04           N
ATOM   4230  CA  ASN A 274     122.971 116.893  70.453  1.00134.04           C
ATOM   4231  C   ASN A 274     122.877 117.061  68.933  1.00134.04           C
ATOM   4232  O   ASN A 274     121.794 117.257  68.375  1.00134.04           O
ATOM   4233  CB  ASN A 274     123.389 115.466  70.840  1.00134.04           C
ATOM   4234  CG  ASN A 274     124.879 115.207  70.677  1.00134.04           C
ATOM   4235  OD1 ASN A 274     125.631 116.084  70.254  1.00134.04           O
ATOM   4236  ND2 ASN A 274     125.307 113.995  71.011  1.00134.04           N
ATOM   4237  N   LYS A 275     124.044 116.968  68.272  1.00140.44           N
ATOM   4238  CA  LYS A 275     124.191 116.943  66.808  1.00140.44           C
ATOM   4239  C   LYS A 275     123.585 118.167  66.119  1.00140.44           C
ATOM   4240  O   LYS A 275     122.922 118.048  65.086  1.00140.44           O
ATOM   4241  CB  LYS A 275     123.613 115.649  66.227  1.00140.44           C
ATOM   4242  CG  LYS A 275     124.380 114.402  66.646  1.00140.44           C
ATOM   4243  CD  LYS A 275     123.784 113.141  66.042  1.00140.44           C
ATOM   4244  CE  LYS A 275     124.559 111.903  66.468  1.00140.44           C
ATOM   4245  NZ  LYS A 275     123.985 110.658  65.885  1.00140.44           N
ATOM   4246  N   LYS A 276     123.792 119.351  66.711  1.00142.37           N
ATOM   4247  CA  LYS A 276     123.262 120.580  66.121  1.00142.37           C
ATOM   4248  C   LYS A 276     123.929 120.924  64.789  1.00142.37           C
ATOM   4249  O   LYS A 276     123.269 121.474  63.901  1.00142.37           O
ATOM   4250  CB  LYS A 276     123.388 121.740  67.116  1.00142.37           C
ATOM   4251  CG  LYS A 276     124.806 122.121  67.523  1.00142.37           C
ATOM   4252  CD  LYS A 276     124.796 123.269  68.521  1.00142.37           C
ATOM   4253  CE  LYS A 276     126.205 123.678  68.917  1.00142.37           C
ATOM   4254  NZ  LYS A 276     126.198 124.807  69.889  1.00142.37           N
ATOM   4255  N   ASP A 277     125.210 120.583  64.610  1.00149.60           N
ATOM   4256  CA  ASP A 277     125.859 120.815  63.321  1.00149.60           C
ATOM   4257  C   ASP A 277     125.368 119.812  62.284  1.00149.60           C
ATOM   4258  O   ASP A 277     125.161 120.157  61.109  1.00149.60           O
ATOM   4259  CB  ASP A 277     127.383 120.768  63.476  1.00149.60           C
ATOM   4260  CG  ASP A 277     127.880 119.487  64.138  1.00149.60           C
ATOM   4261  OD1 ASP A 277     127.052 118.671  64.600  1.00149.60           O
ATOM   4262  OD2 ASP A 277     129.113 119.294  64.191  1.00149.60           O
ATOM   4263  N   LEU A 278     125.167 118.565  62.713  1.00149.14           N
ATOM   4264  CA  LEU A 278     124.540 117.571  61.854  1.00149.14           C
ATOM   4265  C   LEU A 278     123.098 117.952  61.551  1.00149.14           C
ATOM   4266  O   LEU A 278     122.615 117.691  60.449  1.00149.14           O
ATOM   4267  CB  LEU A 278     124.628 116.186  62.494  1.00149.14           C
ATOM   4268  CG  LEU A 278     126.054 115.636  62.584  1.00149.14           C
ATOM   4269  CD1 LEU A 278     126.085 114.300  63.306  1.00149.14           C
ATOM   4270  CD2 LEU A 278     126.671 115.515  61.197  1.00149.14           C
ATOM   4271  N   LEU A 279     122.396 118.557  62.519  1.00150.21           N
ATOM   4272  CA  LEU A 279     121.076 119.135  62.253  1.00150.21           C
ATOM   4273  C   LEU A 279     121.143 120.204  61.167  1.00150.21           C
ATOM   4274  O   LEU A 279     120.282 120.249  60.278  1.00150.21           O
ATOM   4275  CB  LEU A 279     120.478 119.718  63.534  1.00150.21           C
ATOM   4276  CG  LEU A 279     119.102 120.372  63.366  1.00150.21           C
ATOM   4277  CD1 LEU A 279     118.068 119.356  62.907  1.00150.21           C
ATOM   4278  CD2 LEU A 279     118.656 121.060  64.642  1.00150.21           C
ATOM   4279  N   GLU A 280     122.159 121.075  61.234  1.00153.19           N
ATOM   4280  CA  GLU A 280     122.348 122.125  60.232  1.00153.19           C
ATOM   4281  C   GLU A 280     122.593 121.538  58.847  1.00153.19           C
ATOM   4282  O   GLU A 280     122.143 122.094  57.839  1.00153.19           O
ATOM   4283  CB  GLU A 280     123.509 123.040  60.627  1.00153.19           C
ATOM   4284  CG  GLU A 280     123.226 123.967  61.796  1.00153.19           C
ATOM   4285  CD  GLU A 280     124.432 124.802  62.179  1.00153.19           C
ATOM   4286  OE1 GLU A 280     125.522 124.565  61.617  1.00153.19           O
ATOM   4287  OE2 GLU A 280     124.291 125.693  63.043  1.00153.19           O
ATOM   4288  N   ASP A 281     123.322 120.424  58.775  1.00156.47           N
ATOM   4289  CA  ASP A 281     123.537 119.794  57.474  1.00156.47           C
ATOM   4290  C   ASP A 281     122.297 119.043  56.981  1.00156.47           C
ATOM   4291  O   ASP A 281     121.977 119.093  55.784  1.00156.47           O
ATOM   4292  CB  ASP A 281     124.737 118.849  57.546  1.00156.47           C
ATOM   4293  CG  ASP A 281     126.048 119.587  57.728  1.00156.47           C
ATOM   4294  OD1 ASP A 281     126.152 120.742  57.264  1.00156.47           O
ATOM   4295  OD2 ASP A 281     126.975 119.013  58.338  1.00156.47           O
ATOM   4296  N   LYS A 282     121.582 118.353  57.878  1.00159.40           N
ATOM   4297  CA  LYS A 282     120.428 117.557  57.461  1.00159.40           C
ATOM   4298  C   LYS A 282     119.244 118.427  57.058  1.00159.40           C
ATOM   4299  O   LYS A 282     118.483 118.038  56.165  1.00159.40           O
ATOM   4300  CB  LYS A 282     119.997 116.577  58.556  1.00159.40           C
ATOM   4301  CG  LYS A 282     120.991 115.465  58.872  1.00159.40           C
ATOM   4302  CD  LYS A 282     121.213 114.503  57.725  1.00159.40           C
ATOM   4303  CE  LYS A 282     122.186 113.410  58.149  1.00159.40           C
ATOM   4304  NZ  LYS A 282     122.507 112.460  57.050  1.00159.40           N
ATOM   4305  N   ILE A 283     119.049 119.580  57.714  1.00155.85           N
ATOM   4306  CA  ILE A 283     117.943 120.469  57.358  1.00155.85           C
ATOM   4307  C   ILE A 283     118.116 121.048  55.952  1.00155.85           C
ATOM   4308  O   ILE A 283     117.124 121.392  55.297  1.00155.85           O
ATOM   4309  CB  ILE A 283     117.778 121.568  58.437  1.00155.85           C
ATOM   4310  CG1 ILE A 283     116.419 122.264  58.320  1.00155.85           C
ATOM   4311  CG2 ILE A 283     118.898 122.603  58.380  1.00155.85           C
ATOM   4312  CD1 ILE A 283     116.072 123.125  59.508  1.00155.85           C
ATOM   4313  N   LEU A 284     119.349 121.122  55.449  1.00157.61           N
ATOM   4314  CA  LEU A 284     119.592 121.509  54.068  1.00157.61           C
ATOM   4315  C   LEU A 284     119.501 120.304  53.141  1.00157.61           C
ATOM   4316  O   LEU A 284     119.029 120.428  52.006  1.00157.61           O
ATOM   4317  CB  LEU A 284     120.963 122.176  53.934  1.00157.61           C
ATOM   4318  CG  LEU A 284     121.132 123.514  54.656  1.00157.61           C
ATOM   4319  CD1 LEU A 284     122.569 124.005  54.551  1.00157.61           C
ATOM   4320  CD2 LEU A 284     120.165 124.547  54.100  1.00157.61           C
ATOM   4321  N   TYR A 285     119.975 119.146  53.610  1.00162.11           N
ATOM   4322  CA  TYR A 285     119.794 117.897  52.874  1.00162.11           C
ATOM   4323  C   TYR A 285     118.320 117.517  52.753  1.00162.11           C
ATOM   4324  O   TYR A 285     117.830 117.222  51.657  1.00162.11           O
ATOM   4325  CB  TYR A 285     120.582 116.776  53.553  1.00162.11           C
ATOM   4326  CG  TYR A 285     120.482 115.445  52.843  1.00162.11           C
ATOM   4327  CD1 TYR A 285     121.170 115.218  51.657  1.00162.11           C
ATOM   4328  CD2 TYR A 285     119.705 114.413  53.361  1.00162.11           C
ATOM   4329  CE1 TYR A 285     121.084 114.004  51.001  1.00162.11           C
ATOM   4330  CE2 TYR A 285     119.613 113.194  52.713  1.00162.11           C
ATOM   4331  CZ  TYR A 285     120.305 112.996  51.534  1.00162.11           C
ATOM   4332  OH  TYR A 285     120.219 111.786  50.884  1.00162.11           O
ATOM   4333  N   SER A 286     117.598 117.520  53.873  1.00162.22           N
ATOM   4334  CA  SER A 286     116.199 117.104  53.931  1.00162.22           C
ATOM   4335  C   SER A 286     115.379 118.199  54.595  1.00162.22           C
ATOM   4336  O   SER A 286     115.668 118.586  55.732  1.00162.22           O
ATOM   4337  CB  SER A 286     116.045 115.785  54.691  1.00162.22           C
ATOM   4338  OG  SER A 286     114.680 115.417  54.795  1.00162.22           O
ATOM   4339  N   HIS A 287     114.376 118.705  53.876  1.00165.24           N
ATOM   4340  CA  HIS A 287     113.599 119.849  54.335  1.00165.24           C
ATOM   4341  C   HIS A 287     112.775 119.506  55.574  1.00165.24           C
ATOM   4342  O   HIS A 287     112.400 118.354  55.810  1.00165.24           O
ATOM   4343  CB  HIS A 287     112.678 120.348  53.222  1.00165.24           C
ATOM   4344  CG  HIS A 287     113.406 120.975  52.073  1.00165.24           C
ATOM   4345  ND1 HIS A 287     112.782 121.313  50.891  1.00165.24           N
ATOM   4346  CD2 HIS A 287     114.705 121.325  51.925  1.00165.24           C
ATOM   4347  CE1 HIS A 287     113.666 121.844  50.065  1.00165.24           C
ATOM   4348  NE2 HIS A 287     114.841 121.863  50.668  1.00165.24           N
ATOM   4349  N   LEU A 288     112.504 120.538  56.370  1.00157.94           N
ATOM   4350  CA  LEU A 288     111.846 120.407  57.670  1.00157.94           C
ATOM   4351  C   LEU A 288     110.323 120.394  57.502  1.00157.94           C
ATOM   4352  O   LEU A 288     109.605 121.296  57.940  1.00157.94           O
ATOM   4353  CB  LEU A 288     112.301 121.540  58.580  1.00157.94           C
ATOM   4354  CG  LEU A 288     112.126 121.427  60.089  1.00157.94           C
ATOM   4355  CD1 LEU A 288     113.108 120.392  60.619  1.00157.94           C
ATOM   4356  CD2 LEU A 288     112.325 122.775  60.747  1.00157.94           C
ATOM   4357  N   VAL A 289     109.824 119.346  56.844  1.00164.67           N
ATOM   4358  CA  VAL A 289     108.407 119.281  56.491  1.00164.67           C
ATOM   4359  C   VAL A 289     107.734 117.968  56.863  1.00164.67           C
ATOM   4360  O   VAL A 289     106.499 117.941  57.019  1.00164.67           O
ATOM   4361  CB  VAL A 289     108.202 119.562  54.981  1.00164.67           C
ATOM   4362  CG1 VAL A 289     108.489 121.019  54.630  1.00164.67           C
ATOM   4363  CG2 VAL A 289     109.066 118.625  54.145  1.00164.67           C
ATOM   4364  N   ASP A 290     108.454 116.858  57.034  1.00168.20           N
ATOM   4365  CA  ASP A 290     107.791 115.558  57.031  1.00168.20           C
ATOM   4366  C   ASP A 290     107.187 115.176  58.378  1.00168.20           C
ATOM   4367  O   ASP A 290     106.153 114.500  58.409  1.00168.20           O
ATOM   4368  CB  ASP A 290     108.776 114.475  56.591  1.00168.20           C
ATOM   4369  CG  ASP A 290     109.166 114.599  55.132  1.00168.20           C
ATOM   4370  OD1 ASP A 290     108.345 115.105  54.338  1.00168.20           O
ATOM   4371  OD2 ASP A 290     110.292 114.189  54.778  1.00168.20           O
ATOM   4372  N   TYR A 291     107.798 115.575  59.492  1.00158.45           N
ATOM   4373  CA  TYR A 291     107.280 115.224  60.807  1.00158.45           C
ATOM   4374  C   TYR A 291     106.724 116.426  61.577  1.00158.45           C
ATOM   4375  O   TYR A 291     106.238 116.265  62.702  1.00158.45           O
ATOM   4376  CB  TYR A 291     108.397 114.496  61.590  1.00158.45           C
ATOM   4377  CG  TYR A 291     108.016 113.962  62.956  1.00158.45           C
ATOM   4378  CD1 TYR A 291     107.131 112.899  63.089  1.00158.45           C
ATOM   4379  CD2 TYR A 291     108.521 114.548  64.109  1.00158.45           C
ATOM   4380  CE1 TYR A 291     106.764 112.432  64.337  1.00158.45           C
ATOM   4381  CE2 TYR A 291     108.169 114.089  65.356  1.00158.45           C
ATOM   4382  CZ  TYR A 291     107.293 113.030  65.465  1.00158.45           C
ATOM   4383  OH  TYR A 291     106.946 112.580  66.711  1.00158.45           O
ATOM   4384  N   PHE A 292     106.680 117.612  60.975  1.00151.87           N
ATOM   4385  CA  PHE A 292     106.448 118.855  61.717  1.00151.87           C
ATOM   4386  C   PHE A 292     105.281 119.651  61.139  1.00151.87           C
ATOM   4387  O   PHE A 292     105.484 120.708  60.530  1.00151.87           O
ATOM   4388  CB  PHE A 292     107.717 119.711  61.741  1.00151.87           C
ATOM   4389  CG  PHE A 292     108.794 119.202  62.674  1.00151.87           C
ATOM   4390  CD1 PHE A 292     108.499 118.332  63.710  1.00151.87           C
ATOM   4391  CD2 PHE A 292     110.108 119.609  62.509  1.00151.87           C
ATOM   4392  CE1 PHE A 292     109.498 117.872  64.551  1.00151.87           C
ATOM   4393  CE2 PHE A 292     111.105 119.158  63.357  1.00151.87           C
ATOM   4394  CZ  PHE A 292     110.799 118.293  64.378  1.00151.87           C
ATOM   4395  N   PRO A 293     104.040 119.162  61.294  1.00145.88           N
ATOM   4396  CA  PRO A 293     102.893 119.895  60.734  1.00145.88           C
ATOM   4397  C   PRO A 293     102.578 121.187  61.473  1.00145.88           C
ATOM   4398  O   PRO A 293     101.843 122.024  60.937  1.00145.88           O
ATOM   4399  CB  PRO A 293     101.743 118.891  60.865  1.00145.88           C
ATOM   4400  CG  PRO A 293     102.084 118.126  62.079  1.00145.88           C
ATOM   4401  CD  PRO A 293     103.589 118.008  62.093  1.00145.88           C
ATOM   4402  N   GLU A 294     103.097 121.363  62.688  1.00141.89           N
ATOM   4403  CA  GLU A 294     102.838 122.538  63.507  1.00141.89           C
ATOM   4404  C   GLU A 294     103.991 123.532  63.480  1.00141.89           C
ATOM   4405  O   GLU A 294     103.993 124.483  64.268  1.00141.89           O
ATOM   4406  CB  GLU A 294     102.547 122.120  64.950  1.00141.89           C
ATOM   4407  CG  GLU A 294     101.256 121.339  65.129  1.00141.89           C
ATOM   4408  CD  GLU A 294     101.017 120.931  66.571  1.00141.89           C
ATOM   4409  OE1 GLU A 294     101.919 121.143  67.408  1.00141.89           O
ATOM   4410  OE2 GLU A 294      99.925 120.402  66.868  1.00141.89           O
ATOM   4411  N   PHE A 295     104.971 123.330  62.604  1.00143.29           N
ATOM   4412  CA  PHE A 295     106.108 124.235  62.516  1.00143.29           C
ATOM   4413  C   PHE A 295     105.720 125.487  61.742  1.00143.29           C
ATOM   4414  O   PHE A 295     105.120 125.403  60.666  1.00143.29           O
ATOM   4415  CB  PHE A 295     107.292 123.540  61.846  1.00143.29           C
ATOM   4416  CG  PHE A 295     108.508 124.411  61.709  1.00143.29           C
ATOM   4417  CD1 PHE A 295     109.272 124.732  62.819  1.00143.29           C
ATOM   4418  CD2 PHE A 295     108.894 124.897  60.469  1.00143.29           C
ATOM   4419  CE1 PHE A 295     110.394 125.533  62.701  1.00143.29           C
ATOM   4420  CE2 PHE A 295     110.017 125.697  60.341  1.00143.29           C
ATOM   4421  CZ  PHE A 295     110.767 126.015  61.460  1.00143.29           C
ATOM   4422  N   ASP A 296     106.066 126.647  62.293  1.00145.50           N
ATOM   4423  CA  ASP A 296     105.821 127.938  61.656  1.00145.50           C
ATOM   4424  C   ASP A 296     107.168 128.647  61.555  1.00145.50           C
ATOM   4425  O   ASP A 296     107.686 129.158  62.553  1.00145.50           O
ATOM   4426  CB  ASP A 296     104.807 128.756  62.453  1.00145.50           C
ATOM   4427  CG  ASP A 296     104.276 129.955  61.683  1.00145.50           C
ATOM   4428  OD1 ASP A 296     104.670 130.151  60.514  1.00145.50           O
ATOM   4429  OD2 ASP A 296     103.461 130.709  62.256  1.00145.50           O
ATOM   4430  N   GLY A 297     107.731 128.674  60.350  1.00143.24           N
ATOM   4431  CA  GLY A 297     109.031 129.258  60.126  1.00143.24           C
ATOM   4432  C   GLY A 297     109.652 128.770  58.834  1.00143.24           C
ATOM   4433  O   GLY A 297     109.071 127.952  58.113  1.00143.24           O
ATOM   4434  N   PRO A 298     110.831 129.298  58.497  1.00146.24           N
ATOM   4435  CA  PRO A 298     111.534 128.836  57.292  1.00146.24           C
ATOM   4436  C   PRO A 298     111.982 127.387  57.426  1.00146.24           C
ATOM   4437  O   PRO A 298     112.517 126.976  58.459  1.00146.24           O
ATOM   4438  CB  PRO A 298     112.735 129.784  57.193  1.00146.24           C
ATOM   4439  CG  PRO A 298     112.337 130.989  57.985  1.00146.24           C
ATOM   4440  CD  PRO A 298     111.502 130.457  59.110  1.00146.24           C
ATOM   4441  N   GLN A 299     111.751 126.610  56.364  1.00151.76           N
ATOM   4442  CA  GLN A 299     112.044 125.180  56.374  1.00151.76           C
ATOM   4443  C   GLN A 299     113.535 124.863  56.369  1.00151.76           C
ATOM   4444  O   GLN A 299     113.901 123.703  56.585  1.00151.76           O
ATOM   4445  CB  GLN A 299     111.378 124.500  55.174  1.00151.76           C
ATOM   4446  CG  GLN A 299     112.008 124.838  53.825  1.00151.76           C
ATOM   4447  CD  GLN A 299     111.420 126.085  53.182  1.00151.76           C
ATOM   4448  OE1 GLN A 299     110.743 126.880  53.835  1.00151.76           O
ATOM   4449  NE2 GLN A 299     111.681 126.260  51.892  1.00151.76           N
ATOM   4450  N   ARG A 300     114.399 125.848  56.124  1.00153.02           N
ATOM   4451  CA  ARG A 300     115.842 125.655  56.150  1.00153.02           C
ATOM   4452  C   ARG A 300     116.501 126.389  57.312  1.00153.02           C
ATOM   4453  O   ARG A 300     117.733 126.466  57.368  1.00153.02           O
ATOM   4454  CB  ARG A 300     116.458 126.096  54.821  1.00153.02           C
ATOM   4455  CG  ARG A 300     116.068 125.210  53.649  1.00153.02           C
ATOM   4456  CD  ARG A 300     116.697 125.680  52.351  1.00153.02           C
ATOM   4457  NE  ARG A 300     116.302 124.835  51.228  1.00153.02           N
ATOM   4458  CZ  ARG A 300     116.661 125.050  49.967  1.00153.02           C
ATOM   4459  NH1 ARG A 300     117.428 126.088  49.661  1.00153.02           N
ATOM   4460  NH2 ARG A 300     116.254 124.227  49.011  1.00153.02           N
ATOM   4461  N   ASP A 301     115.710 126.925  58.238  1.00148.07           N
ATOM   4462  CA  ASP A 301     116.219 127.711  59.360  1.00148.07           C
ATOM   4463  C   ASP A 301     116.520 126.751  60.505  1.00148.07           C
ATOM   4464  O   ASP A 301     115.611 126.285  61.196  1.00148.07           O
ATOM   4465  CB  ASP A 301     115.208 128.776  59.771  1.00148.07           C
ATOM   4466  CG  ASP A 301     115.792 129.820  60.711  1.00148.07           C
ATOM   4467  OD1 ASP A 301     116.999 129.754  61.028  1.00148.07           O
ATOM   4468  OD2 ASP A 301     115.031 130.713  61.141  1.00148.07           O
ATOM   4469  N   ALA A 302     117.808 126.437  60.684  1.00142.52           N
ATOM   4470  CA  ALA A 302     118.222 125.492  61.717  1.00142.52           C
ATOM   4471  C   ALA A 302     117.981 126.034  63.120  1.00142.52           C
ATOM   4472  O   ALA A 302     117.694 125.259  64.039  1.00142.52           O
ATOM   4473  CB  ALA A 302     119.696 125.134  61.535  1.00142.52           C
ATOM   4474  N   GLN A 303     118.105 127.352  63.305  1.00136.78           N
ATOM   4475  CA  GLN A 303     117.823 127.957  64.604  1.00136.78           C
ATOM   4476  C   GLN A 303     116.342 127.859  64.952  1.00136.78           C
ATOM   4477  O   GLN A 303     115.984 127.580  66.104  1.00136.78           O
ATOM   4478  CB  GLN A 303     118.284 129.415  64.607  1.00136.78           C
ATOM   4479  CG  GLN A 303     118.079 130.141  65.927  1.00136.78           C
ATOM   4480  CD  GLN A 303     118.949 129.589  67.038  1.00136.78           C
ATOM   4481  OE1 GLN A 303     120.122 129.284  66.830  1.00136.78           O
ATOM   4482  NE2 GLN A 303     118.375 129.459  68.228  1.00136.78           N
ATOM   4483  N   ALA A 304     115.471 128.076  63.961  1.00137.45           N
ATOM   4484  CA  ALA A 304     114.039 127.861  64.153  1.00137.45           C
ATOM   4485  C   ALA A 304     113.722 126.398  64.441  1.00137.45           C
ATOM   4486  O   ALA A 304     112.820 126.103  65.231  1.00137.45           O
ATOM   4487  CB  ALA A 304     113.266 128.344  62.927  1.00137.45           C
ATOM   4488  N   ALA A 305     114.457 125.473  63.813  1.00135.54           N
ATOM   4489  CA  ALA A 305     114.298 124.049  64.106  1.00135.54           C
ATOM   4490  C   ALA A 305     114.666 123.729  65.550  1.00135.54           C
ATOM   4491  O   ALA A 305     113.935 123.004  66.239  1.00135.54           O
ATOM   4492  CB  ALA A 305     115.150 123.220  63.147  1.00135.54           C
ATOM   4493  N   ARG A 306     115.811 124.252  66.010  1.00134.01           N
ATOM   4494  CA  ARG A 306     116.249 124.075  67.395  1.00134.01           C
ATOM   4495  C   ARG A 306     115.223 124.626  68.377  1.00134.01           C
ATOM   4496  O   ARG A 306     114.844 123.946  69.340  1.00134.01           O
ATOM   4497  CB  ARG A 306     117.611 124.741  67.607  1.00134.01           C
ATOM   4498  CG  ARG A 306     118.766 124.025  66.926  1.00134.01           C
ATOM   4499  CD  ARG A 306     120.115 124.566  67.375  1.00134.01           C
ATOM   4500  NE  ARG A 306     120.352 125.942  66.944  1.00134.01           N
ATOM   4501  CZ  ARG A 306     120.914 126.274  65.785  1.00134.01           C
ATOM   4502  NH1 ARG A 306     121.297 125.330  64.938  1.00134.01           N
ATOM   4503  NH2 ARG A 306     121.099 127.551  65.474  1.00134.01           N
ATOM   4504  N   GLU A 307     114.747 125.851  68.129  1.00138.65           N
ATOM   4505  CA  GLU A 307     113.780 126.483  69.023  1.00138.65           C
ATOM   4506  C   GLU A 307     112.440 125.753  69.013  1.00138.65           C
ATOM   4507  O   GLU A 307     111.802 125.620  70.061  1.00138.65           O
ATOM   4508  CB  GLU A 307     113.595 127.952  68.642  1.00138.65           C
ATOM   4509  CG  GLU A 307     114.805 128.829  68.929  1.00138.65           C
ATOM   4510  CD  GLU A 307     114.590 130.269  68.505  1.00138.65           C
ATOM   4511  OE1 GLU A 307     113.549 130.552  67.874  1.00138.65           O
ATOM   4512  OE2 GLU A 307     115.459 131.115  68.800  1.00138.65           O
ATOM   4513  N   PHE A 308     112.006 125.261  67.847  1.00135.11           N
ATOM   4514  CA  PHE A 308     110.734 124.548  67.748  1.00135.11           C
ATOM   4515  C   PHE A 308     110.784 123.205  68.470  1.00135.11           C
ATOM   4516  O   PHE A 308     109.841 122.845  69.187  1.00135.11           O
ATOM   4517  CB  PHE A 308     110.355 124.365  66.280  1.00135.11           C
ATOM   4518  CG  PHE A 308     109.035 123.679  66.072  1.00135.11           C
ATOM   4519  CD1 PHE A 308     107.849 124.326  66.381  1.00135.11           C
ATOM   4520  CD2 PHE A 308     108.976 122.404  65.529  1.00135.11           C
ATOM   4521  CE1 PHE A 308     106.627 123.702  66.183  1.00135.11           C
ATOM   4522  CE2 PHE A 308     107.757 121.778  65.321  1.00135.11           C
ATOM   4523  CZ  PHE A 308     106.583 122.428  65.650  1.00135.11           C
ATOM   4524  N   ILE A 309     111.865 122.439  68.266  1.00132.58           N
ATOM   4525  CA  ILE A 309     112.013 121.149  68.944  1.00132.58           C
ATOM   4526  C   ILE A 309     112.129 121.350  70.453  1.00132.58           C
ATOM   4527  O   ILE A 309     111.521 120.610  71.243  1.00132.58           O
ATOM   4528  CB  ILE A 309     113.214 120.375  68.360  1.00132.58           C
ATOM   4529  CG1 ILE A 309     112.940 119.983  66.907  1.00132.58           C
ATOM   4530  CG2 ILE A 309     113.521 119.122  69.164  1.00132.58           C
ATOM   4531  CD1 ILE A 309     114.155 119.447  66.183  1.00132.58           C
ATOM   4532  N   LEU A 310     112.896 122.368  70.868  1.00132.13           N
ATOM   4533  CA  LEU A 310     112.990 122.748  72.276  1.00132.13           C
ATOM   4534  C   LEU A 310     111.627 123.098  72.866  1.00132.13           C
ATOM   4535  O   LEU A 310     111.293 122.654  73.970  1.00132.13           O
ATOM   4536  CB  LEU A 310     113.962 123.918  72.431  1.00132.13           C
ATOM   4537  CG  LEU A 310     114.183 124.359  73.875  1.00132.13           C
ATOM   4538  CD1 LEU A 310     114.706 123.185  74.672  1.00132.13           C
ATOM   4539  CD2 LEU A 310     115.148 125.532  73.944  1.00132.13           C
ATOM   4540  N   LYS A 311     110.857 123.940  72.167  1.00133.49           N
ATOM   4541  CA  LYS A 311     109.519 124.329  72.611  1.00133.49           C
ATOM   4542  C   LYS A 311     108.596 123.123  72.758  1.00133.49           C
ATOM   4543  O   LYS A 311     107.859 123.018  73.746  1.00133.49           O
ATOM   4544  CB  LYS A 311     108.923 125.345  71.636  1.00133.49           C
ATOM   4545  CG  LYS A 311     107.567 125.884  72.058  1.00133.49           C
ATOM   4546  CD  LYS A 311     107.047 126.909  71.066  1.00133.49           C
ATOM   4547  CE  LYS A 311     105.733 127.507  71.536  1.00133.49           C
ATOM   4548  NZ  LYS A 311     104.640 126.496  71.532  1.00133.49           N
ATOM   4549  N   MET A 312     108.589 122.231  71.755  1.00136.64           N
ATOM   4550  CA  MET A 312     107.783 121.011  71.826  1.00136.64           C
ATOM   4551  C   MET A 312     108.176 120.137  73.010  1.00136.64           C
ATOM   4552  O   MET A 312     107.311 119.524  73.647  1.00136.64           O
ATOM   4553  CB  MET A 312     107.899 120.189  70.543  1.00136.64           C
ATOM   4554  CG  MET A 312     107.254 120.776  69.310  1.00136.64           C
ATOM   4555  SD  MET A 312     107.231 119.515  68.026  1.00136.64           S
ATOM   4556  CE  MET A 312     108.983 119.343  67.729  1.00136.64           C
ATOM   4557  N   PHE A 313     109.475 120.053  73.309  1.00128.46           N
ATOM   4558  CA  PHE A 313     109.905 119.276  74.469  1.00128.46           C
ATOM   4559  C   PHE A 313     109.487 119.937  75.780  1.00128.46           C
ATOM   4560  O   PHE A 313     109.008 119.254  76.691  1.00128.46           O
ATOM   4561  CB  PHE A 313     111.420 119.060  74.435  1.00128.46           C
ATOM   4562  CG  PHE A 313     111.881 118.061  73.398  1.00128.46           C
ATOM   4563  CD1 PHE A 313     110.982 117.211  72.767  1.00128.46           C
ATOM   4564  CD2 PHE A 313     113.226 117.962  73.072  1.00128.46           C
ATOM   4565  CE1 PHE A 313     111.417 116.296  71.821  1.00128.46           C
ATOM   4566  CE2 PHE A 313     113.666 117.046  72.132  1.00128.46           C
ATOM   4567  CZ  PHE A 313     112.760 116.214  71.505  1.00128.46           C
ATOM   4568  N   VAL A 314     109.673 121.257  75.898  1.00127.06           N
ATOM   4569  CA  VAL A 314     109.339 121.979  77.130  1.00127.06           C
ATOM   4570  C   VAL A 314     107.835 121.939  77.408  1.00127.06           C
ATOM   4571  O   VAL A 314     107.409 121.742  78.554  1.00127.06           O
ATOM   4572  CB  VAL A 314     109.884 123.421  77.057  1.00127.06           C
ATOM   4573  CG1 VAL A 314     109.343 124.291  78.185  1.00127.06           C
ATOM   4574  CG2 VAL A 314     111.402 123.405  77.139  1.00127.06           C
ATOM   4575  N   ASP A 315     107.009 122.075  76.362  1.00132.97           N
ATOM   4576  CA  ASP A 315     105.550 122.026  76.500  1.00132.97           C
ATOM   4577  C   ASP A 315     105.003 120.685  76.993  1.00132.97           C
ATOM   4578  O   ASP A 315     103.826 120.623  77.364  1.00132.97           O
ATOM   4579  CB  ASP A 315     104.890 122.380  75.166  1.00132.97           C
ATOM   4580  CG  ASP A 315     105.035 123.848  74.814  1.00132.97           C
ATOM   4581  OD1 ASP A 315     105.123 124.678  75.744  1.00132.97           O
ATOM   4582  OD2 ASP A 315     105.060 124.171  73.608  1.00132.97           O
ATOM   4583  N   LEU A 316     105.807 119.621  77.008  1.00128.14           N
ATOM   4584  CA  LEU A 316     105.353 118.315  77.472  1.00128.14           C
ATOM   4585  C   LEU A 316     105.266 118.207  78.989  1.00128.14           C
ATOM   4586  O   LEU A 316     104.706 117.225  79.486  1.00128.14           O
ATOM   4587  CB  LEU A 316     106.268 117.213  76.936  1.00128.14           C
ATOM   4588  CG  LEU A 316     106.204 116.955  75.432  1.00128.14           C
ATOM   4589  CD1 LEU A 316     107.255 115.941  75.030  1.00128.14           C
ATOM   4590  CD2 LEU A 316     104.815 116.487  75.026  1.00128.14           C
ATOM   4591  N   ASN A 317     105.810 119.174  79.732  1.00128.53           N
ATOM   4592  CA  ASN A 317     105.844 119.105  81.188  1.00128.53           C
ATOM   4593  C   ASN A 317     104.582 119.746  81.753  1.00128.53           C
ATOM   4594  O   ASN A 317     104.408 120.967  81.620  1.00128.53           O
ATOM   4595  CB  ASN A 317     107.084 119.811  81.724  1.00128.53           C
ATOM   4596  CG  ASN A 317     107.361 119.492  83.185  1.00128.53           C
ATOM   4597  OD1 ASN A 317     106.645 118.715  83.817  1.00128.53           O
ATOM   4598  ND2 ASN A 317     108.409 120.100  83.729  1.00128.53           N
ATOM   4599  N   PRO A 318     103.681 118.980  82.380  1.00132.69           N
ATOM   4600  CA  PRO A 318     102.426 119.562  82.876  1.00132.69           C
ATOM   4601  C   PRO A 318     102.555 120.284  84.206  1.00132.69           C
ATOM   4602  O   PRO A 318     101.577 120.904  84.647  1.00132.69           O
ATOM   4603  CB  PRO A 318     101.516 118.338  83.017  1.00132.69           C
ATOM   4604  CG  PRO A 318     102.461 117.236  83.353  1.00132.69           C
ATOM   4605  CD  PRO A 318     103.734 117.524  82.599  1.00132.69           C
ATOM   4606  N   ASP A 319     103.712 120.224  84.860  1.00132.17           N
ATOM   4607  CA  ASP A 319     103.880 120.723  86.221  1.00132.17           C
ATOM   4608  C   ASP A 319     104.726 121.991  86.169  1.00132.17           C
ATOM   4609  O   ASP A 319     105.936 121.928  85.926  1.00132.17           O
ATOM   4610  CB  ASP A 319     104.529 119.662  87.109  1.00132.17           C
ATOM   4611  CG  ASP A 319     104.426 119.984  88.594  1.00132.17           C
ATOM   4612  OD1 ASP A 319     103.825 121.018  88.958  1.00132.17           O
ATOM   4613  OD2 ASP A 319     104.953 119.193  89.404  1.00132.17           O
ATOM   4614  N   SER A 320     104.080 123.140  86.392  1.00129.55           N
ATOM   4615  CA  SER A 320     104.747 124.439  86.401  1.00129.55           C
ATOM   4616  C   SER A 320     105.708 124.622  87.572  1.00129.55           C
ATOM   4617  O   SER A 320     106.477 125.589  87.567  1.00129.55           O
ATOM   4618  CB  SER A 320     103.706 125.558  86.420  1.00129.55           C
ATOM   4619  OG  SER A 320     102.972 125.548  87.632  1.00129.55           O
ATOM   4620  N   ASP A 321     105.671 123.736  88.574  1.00129.18           N
ATOM   4621  CA  ASP A 321     106.609 123.809  89.690  1.00129.18           C
ATOM   4622  C   ASP A 321     108.039 123.507  89.252  1.00129.18           C
ATOM   4623  O   ASP A 321     108.991 123.979  89.884  1.00129.18           O
ATOM   4624  CB  ASP A 321     106.170 122.844  90.793  1.00129.18           C
ATOM   4625  CG  ASP A 321     106.998 122.979  92.056  1.00129.18           C
ATOM   4626  OD1 ASP A 321     106.812 123.974  92.788  1.00129.18           O
ATOM   4627  OD2 ASP A 321     107.833 122.088  92.316  1.00129.18           O
ATOM   4628  N   LYS A 322     108.213 122.750  88.173  1.00119.60           N
ATOM   4629  CA  LYS A 322     109.525 122.298  87.744  1.00119.60           C
ATOM   4630  C   LYS A 322     109.994 123.073  86.521  1.00119.60           C
ATOM   4631  O   LYS A 322     109.191 123.570  85.726  1.00119.60           O
ATOM   4632  CB  LYS A 322     109.520 120.798  87.440  1.00119.60           C
ATOM   4633  CG  LYS A 322     109.215 119.944  88.651  1.00119.60           C
ATOM   4634  CD  LYS A 322     110.296 120.124  89.703  1.00119.60           C
ATOM   4635  CE  LYS A 322     110.100 119.175  90.863  1.00119.60           C
ATOM   4636  NZ  LYS A 322     108.880 119.507  91.653  1.00119.60           N
ATOM   4637  N   ILE A 323     111.313 123.169  86.388  1.00109.19           N
ATOM   4638  CA  ILE A 323     111.969 123.874  85.296  1.00109.19           C
ATOM   4639  C   ILE A 323     112.848 122.879  84.545  1.00109.19           C
ATOM   4640  O   ILE A 323     113.396 121.944  85.141  1.00109.19           O
ATOM   4641  CB  ILE A 323     112.766 125.091  85.830  1.00109.19           C
ATOM   4642  CG1 ILE A 323     113.323 125.964  84.696  1.00109.19           C
ATOM   4643  CG2 ILE A 323     113.836 124.669  86.831  1.00109.19           C
ATOM   4644  CD1 ILE A 323     113.812 127.320  85.155  1.00109.19           C
ATOM   4645  N   ILE A 324     112.933 123.044  83.228  1.00102.63           N
ATOM   4646  CA  ILE A 324     113.796 122.230  82.380  1.00102.63           C
ATOM   4647  C   ILE A 324     115.023 123.055  82.016  1.00102.63           C
ATOM   4648  O   ILE A 324     114.901 124.156  81.466  1.00102.63           O
ATOM   4649  CB  ILE A 324     113.054 121.755  81.122  1.00102.63           C
ATOM   4650  CG1 ILE A 324     111.862 120.880  81.512  1.00102.63           C
ATOM   4651  CG2 ILE A 324     113.995 120.992  80.203  1.00102.63           C
ATOM   4652  CD1 ILE A 324     110.910 120.604  80.373  1.00102.63           C
ATOM   4653  N   TYR A 325     116.206 122.526  82.325  1.00104.35           N
ATOM   4654  CA  TYR A 325     117.470 123.181  81.996  1.00104.35           C
ATOM   4655  C   TYR A 325     117.972 122.620  80.670  1.00104.35           C
ATOM   4656  O   TYR A 325     118.374 121.458  80.595  1.00104.35           O
ATOM   4657  CB  TYR A 325     118.482 122.962  83.118  1.00104.35           C
ATOM   4658  CG  TYR A 325     118.159 123.719  84.388  1.00104.35           C
ATOM   4659  CD1 TYR A 325     117.382 124.871  84.355  1.00104.35           C
ATOM   4660  CD2 TYR A 325     118.590 123.254  85.626  1.00104.35           C
ATOM   4661  CE1 TYR A 325     117.079 125.562  85.514  1.00104.35           C
ATOM   4662  CE2 TYR A 325     118.287 123.934  86.792  1.00104.35           C
ATOM   4663  CZ  TYR A 325     117.531 125.087  86.728  1.00104.35           C
ATOM   4664  OH  TYR A 325     117.221 125.767  87.882  1.00104.35           O
ATOM   4665  N   SER A 326     117.973 123.450  79.630  1.00108.29           N
ATOM   4666  CA  SER A 326     118.262 123.014  78.270  1.00108.29           C
ATOM   4667  C   SER A 326     119.639 123.468  77.804  1.00108.29           C
ATOM   4668  O   SER A 326     120.090 124.567  78.141  1.00108.29           O
ATOM   4669  CB  SER A 326     117.205 123.549  77.307  1.00108.29           C
ATOM   4670  OG  SER A 326     117.263 124.962  77.221  1.00108.29           O
ATOM   4671  N   HIS A 327     120.299 122.615  77.016  1.00116.20           N
ATOM   4672  CA  HIS A 327     121.590 122.942  76.424  1.00116.20           C
ATOM   4673  C   HIS A 327     121.681 122.396  75.008  1.00116.20           C
ATOM   4674  O   HIS A 327     121.160 121.315  74.712  1.00116.20           O
ATOM   4675  CB  HIS A 327     122.753 122.372  77.241  1.00116.20           C
ATOM   4676  CG  HIS A 327     124.107 122.750  76.726  1.00116.20           C
ATOM   4677  ND1 HIS A 327     124.622 124.022  76.849  1.00116.20           N
ATOM   4678  CD2 HIS A 327     125.056 122.019  76.096  1.00116.20           C
ATOM   4679  CE1 HIS A 327     125.828 124.061  76.311  1.00116.20           C
ATOM   4680  NE2 HIS A 327     126.116 122.858  75.848  1.00116.20           N
ATOM   4681  N   PHE A 328     122.338 123.165  74.142  1.00123.37           N
ATOM   4682  CA  PHE A 328     122.597 122.777  72.764  1.00123.37           C
ATOM   4683  C   PHE A 328     124.045 122.309  72.701  1.00123.37           C
ATOM   4684  O   PHE A 328     124.963 123.103  72.934  1.00123.37           O
ATOM   4685  CB  PHE A 328     122.392 123.946  71.798  1.00123.37           C
ATOM   4686  CG  PHE A 328     120.966 124.420  71.671  1.00123.37           C
ATOM   4687  CD1 PHE A 328     119.898 123.644  72.100  1.00123.37           C
ATOM   4688  CD2 PHE A 328     120.702 125.660  71.108  1.00123.37           C
ATOM   4689  CE1 PHE A 328     118.597 124.104  71.974  1.00123.37           C
ATOM   4690  CE2 PHE A 328     119.405 126.122  70.977  1.00123.37           C
ATOM   4691  CZ  PHE A 328     118.352 125.342  71.410  1.00123.37           C
ATOM   4692  N   THR A 329     124.256 121.034  72.391  1.00132.54           N
ATOM   4693  CA  THR A 329     125.586 120.454  72.483  1.00132.54           C
ATOM   4694  C   THR A 329     125.953 119.805  71.156  1.00132.54           C
ATOM   4695  O   THR A 329     125.127 119.678  70.247  1.00132.54           O
ATOM   4696  CB  THR A 329     125.688 119.440  73.635  1.00132.54           C
ATOM   4697  OG1 THR A 329     127.046 119.006  73.775  1.00132.54           O
ATOM   4698  CG2 THR A 329     124.800 118.240  73.384  1.00132.54           C
ATOM   4699  N   CYS A 330     127.210 119.382  71.064  1.00141.28           N
ATOM   4700  CA  CYS A 330     127.742 118.727  69.876  1.00141.28           C
ATOM   4701  C   CYS A 330     128.988 117.950  70.280  1.00141.28           C
ATOM   4702  O   CYS A 330     129.404 117.966  71.443  1.00141.28           O
ATOM   4703  CB  CYS A 330     128.053 119.741  68.770  1.00141.28           C
ATOM   4704  SG  CYS A 330     129.360 120.920  69.184  1.00141.28           S
ATOM   4705  N   SER A 331     129.576 117.253  69.302  1.00139.35           N
ATOM   4706  CA  SER A 331     130.724 116.387  69.556  1.00139.35           C
ATOM   4707  C   SER A 331     131.985 117.163  69.928  1.00139.35           C
ATOM   4708  O   SER A 331     132.927 116.566  70.461  1.00139.35           O
ATOM   4709  CB  SER A 331     131.001 115.517  68.330  1.00139.35           C
ATOM   4710  OG  SER A 331     131.412 116.304  67.226  1.00139.35           O
ATOM   4711  N   THR A 332     132.027 118.468  69.663  1.00136.24           N
ATOM   4712  CA  THR A 332     133.202 119.291  69.921  1.00136.24           C
ATOM   4713  C   THR A 332     132.983 120.276  71.062  1.00136.24           C
ATOM   4714  O   THR A 332     133.844 121.128  71.307  1.00136.24           O
ATOM   4715  CB  THR A 332     133.608 120.047  68.654  1.00136.24           C
ATOM   4716  OG1 THR A 332     132.543 120.919  68.254  1.00136.24           O
ATOM   4717  CG2 THR A 332     133.910 119.072  67.525  1.00136.24           C
ATOM   4718  N   ASP A 333     131.857 120.181  71.765  1.00131.37           N
ATOM   4719  CA  ASP A 333     131.517 121.121  72.827  1.00131.37           C
ATOM   4720  C   ASP A 333     132.114 120.617  74.137  1.00131.37           C
ATOM   4721  O   ASP A 333     131.641 119.626  74.703  1.00131.37           O
ATOM   4722  CB  ASP A 333     130.000 121.272  72.936  1.00131.37           C
ATOM   4723  CG  ASP A 333     129.580 122.461  73.789  1.00131.37           C
ATOM   4724  OD1 ASP A 333     130.456 123.209  74.275  1.00131.37           O
ATOM   4725  OD2 ASP A 333     128.360 122.643  73.982  1.00131.37           O
ATOM   4726  N   THR A 334     133.152 121.297  74.616  1.00127.13           N
ATOM   4727  CA  THR A 334     133.834 120.908  75.842  1.00127.13           C
ATOM   4728  C   THR A 334     133.254 121.590  77.074  1.00127.13           C
ATOM   4729  O   THR A 334     133.748 121.363  78.183  1.00127.13           O
ATOM   4730  CB  THR A 334     135.330 121.226  75.742  1.00127.13           C
ATOM   4731  OG1 THR A 334     135.510 122.639  75.583  1.00127.13           O
ATOM   4732  CG2 THR A 334     135.953 120.506  74.556  1.00127.13           C
ATOM   4733  N   GLU A 335     132.221 122.412  76.904  1.00125.29           N
ATOM   4734  CA  GLU A 335     131.621 123.171  77.992  1.00125.29           C
ATOM   4735  C   GLU A 335     130.467 122.439  78.662  1.00125.29           C
ATOM   4736  O   GLU A 335     129.785 123.041  79.499  1.00125.29           O
ATOM   4737  CB  GLU A 335     131.138 124.532  77.481  1.00125.29           C
ATOM   4738  CG  GLU A 335     132.256 125.457  77.026  1.00125.29           C
ATOM   4739  CD  GLU A 335     133.134 125.924  78.171  1.00125.29           C
ATOM   4740  OE1 GLU A 335     132.615 126.092  79.295  1.00125.29           O
ATOM   4741  OE2 GLU A 335     134.347 126.121  77.948  1.00125.29           O
ATOM   4742  N   ASN A 336     130.202 121.189  78.257  1.00125.37           N
ATOM   4743  CA  ASN A 336     129.097 120.406  78.810  1.00125.37           C
ATOM   4744  C   ASN A 336     129.225 120.215  80.318  1.00125.37           C
ATOM   4745  O   ASN A 336     128.217 120.208  81.036  1.00125.37           O
ATOM   4746  CB  ASN A 336     129.021 119.049  78.111  1.00125.37           C
ATOM   4747  CG  ASN A 336     128.570 119.162  76.670  1.00125.37           C
ATOM   4748  OD1 ASN A 336     127.660 119.926  76.351  1.00125.37           O
ATOM   4749  ND2 ASN A 336     129.208 118.400  75.789  1.00125.37           N
ATOM   4750  N   ILE A 337     130.458 120.070  80.815  1.00124.48           N
ATOM   4751  CA  ILE A 337     130.682 119.889  82.247  1.00124.48           C
ATOM   4752  C   ILE A 337     130.325 121.154  83.028  1.00124.48           C
ATOM   4753  O   ILE A 337     129.792 121.070  84.143  1.00124.48           O
ATOM   4754  CB  ILE A 337     132.134 119.417  82.498  1.00124.48           C
ATOM   4755  CG1 ILE A 337     132.362 119.077  83.975  1.00124.48           C
ATOM   4756  CG2 ILE A 337     133.166 120.415  81.963  1.00124.48           C
ATOM   4757  CD1 ILE A 337     133.645 118.319  84.239  1.00124.48           C
ATOM   4758  N   ARG A 338     130.501 122.336  82.428  1.00123.12           N
ATOM   4759  CA  ARG A 338     130.102 123.550  83.125  1.00123.12           C
ATOM   4760  C   ARG A 338     128.598 123.762  83.067  1.00123.12           C
ATOM   4761  O   ARG A 338     128.026 124.321  84.011  1.00123.12           O
ATOM   4762  CB  ARG A 338     130.825 124.761  82.533  1.00123.12           C
ATOM   4763  CG  ARG A 338     132.335 124.704  82.673  1.00123.12           C
ATOM   4764  CD  ARG A 338     132.749 124.835  84.129  1.00123.12           C
ATOM   4765  NE  ARG A 338     134.200 124.853  84.289  1.00123.12           N
ATOM   4766  CZ  ARG A 338     134.820 124.890  85.464  1.00123.12           C
ATOM   4767  NH1 ARG A 338     134.115 124.912  86.588  1.00123.12           N
ATOM   4768  NH2 ARG A 338     136.144 124.904  85.517  1.00123.12           N
ATOM   4769  N   PHE A 339     127.947 123.314  81.986  1.00114.96           N
ATOM   4770  CA  PHE A 339     126.487 123.307  81.944  1.00114.96           C
ATOM   4771  C   PHE A 339     125.915 122.405  83.029  1.00114.96           C
ATOM   4772  O   PHE A 339     124.938 122.765  83.695  1.00114.96           O
ATOM   4773  CB  PHE A 339     125.942 122.881  80.582  1.00114.96           C
ATOM   4774  CG  PHE A 339     124.437 122.928  80.528  1.00114.96           C
ATOM   4775  CD1 PHE A 339     123.781 124.144  80.406  1.00114.96           C
ATOM   4776  CD2 PHE A 339     123.676 121.775  80.677  1.00114.96           C
ATOM   4777  CE1 PHE A 339     122.399 124.204  80.394  1.00114.96           C
ATOM   4778  CE2 PHE A 339     122.299 121.834  80.680  1.00114.96           C
ATOM   4779  CZ  PHE A 339     121.658 123.046  80.535  1.00114.96           C
ATOM   4780  N   VAL A 340     126.495 121.208  83.183  1.00114.42           N
ATOM   4781  CA  VAL A 340     126.056 120.270  84.216  1.00114.42           C
ATOM   4782  C   VAL A 340     126.260 120.874  85.600  1.00114.42           C
ATOM   4783  O   VAL A 340     125.363 120.805  86.450  1.00114.42           O
ATOM   4784  CB  VAL A 340     126.786 118.920  84.061  1.00114.42           C
ATOM   4785  CG1 VAL A 340     126.533 118.016  85.254  1.00114.42           C
ATOM   4786  CG2 VAL A 340     126.317 118.215  82.802  1.00114.42           C
ATOM   4787  N   PHE A 341     127.441 121.457  85.849  1.00114.88           N
ATOM   4788  CA  PHE A 341     127.721 122.103  87.133  1.00114.88           C
ATOM   4789  C   PHE A 341     126.717 123.215  87.439  1.00114.88           C
ATOM   4790  O   PHE A 341     126.159 123.269  88.542  1.00114.88           O
ATOM   4791  CB  PHE A 341     129.146 122.649  87.157  1.00114.88           C
ATOM   4792  CG  PHE A 341     129.456 123.445  88.390  1.00114.88           C
ATOM   4793  CD1 PHE A 341     129.523 122.827  89.628  1.00114.88           C
ATOM   4794  CD2 PHE A 341     129.688 124.811  88.313  1.00114.88           C
ATOM   4795  CE1 PHE A 341     129.806 123.554  90.768  1.00114.88           C
ATOM   4796  CE2 PHE A 341     129.976 125.544  89.452  1.00114.88           C
ATOM   4797  CZ  PHE A 341     130.035 124.912  90.679  1.00114.88           C
ATOM   4798  N   ALA A 342     126.492 124.118  86.474  1.00114.67           N
ATOM   4799  CA  ALA A 342     125.568 125.234  86.668  1.00114.67           C
ATOM   4800  C   ALA A 342     124.134 124.755  86.885  1.00114.67           C
ATOM   4801  O   ALA A 342     123.429 125.273  87.762  1.00114.67           O
ATOM   4802  CB  ALA A 342     125.636 126.183  85.472  1.00114.67           C
ATOM   4803  N   ALA A 343     123.682 123.778  86.088  1.00114.57           N
ATOM   4804  CA  ALA A 343     122.325 123.252  86.219  1.00114.57           C
ATOM   4805  C   ALA A 343     122.116 122.543  87.554  1.00114.57           C
ATOM   4806  O   ALA A 343     121.065 122.708  88.187  1.00114.57           O
ATOM   4807  CB  ALA A 343     122.025 122.308  85.056  1.00114.57           C
ATOM   4808  N   VAL A 344     123.107 121.765  88.004  1.00115.12           N
ATOM   4809  CA  VAL A 344     123.009 121.080  89.291  1.00115.12           C
ATOM   4810  C   VAL A 344     123.009 122.089  90.435  1.00115.12           C
ATOM   4811  O   VAL A 344     122.234 121.956  91.392  1.00115.12           O
ATOM   4812  CB  VAL A 344     124.136 120.034  89.419  1.00115.12           C
ATOM   4813  CG1 VAL A 344     124.286 119.542  90.846  1.00115.12           C
ATOM   4814  CG2 VAL A 344     123.826 118.843  88.529  1.00115.12           C
ATOM   4815  N   LYS A 345     123.880 123.105  90.353  1.00119.61           N
ATOM   4816  CA  LYS A 345     123.919 124.179  91.345  1.00119.61           C
ATOM   4817  C   LYS A 345     122.579 124.902  91.443  1.00119.61           C
ATOM   4818  O   LYS A 345     122.075 125.148  92.546  1.00119.61           O
ATOM   4819  CB  LYS A 345     125.035 125.163  90.993  1.00119.61           C
ATOM   4820  CG  LYS A 345     125.237 126.274  92.008  1.00119.61           C
ATOM   4821  CD  LYS A 345     126.409 127.160  91.615  1.00119.61           C
ATOM   4822  CE  LYS A 345     126.623 128.281  92.619  1.00119.61           C
ATOM   4823  NZ  LYS A 345     127.769 129.154  92.241  1.00119.61           N
ATOM   4824  N   ASP A 346     121.990 125.248  90.291  1.00120.62           N
ATOM   4825  CA  ASP A 346     120.685 125.904  90.275  1.00120.62           C
ATOM   4826  C   ASP A 346     119.591 124.998  90.834  1.00120.62           C
ATOM   4827  O   ASP A 346     118.677 125.474  91.518  1.00120.62           O
ATOM   4828  CB  ASP A 346     120.340 126.345  88.852  1.00120.62           C
ATOM   4829  CG  ASP A 346     121.223 127.476  88.360  1.00120.62           C
ATOM   4830  OD1 ASP A 346     121.690 128.276  89.196  1.00120.62           O
ATOM   4831  OD2 ASP A 346     121.448 127.566  87.134  1.00120.62           O
ATOM   4832  N   THR A 347     119.664 123.693  90.539  1.00114.23           N
ATOM   4833  CA  THR A 347     118.720 122.726  91.099  1.00114.23           C
ATOM   4834  C   THR A 347     118.803 122.680  92.622  1.00114.23           C
ATOM   4835  O   THR A 347     117.774 122.679  93.311  1.00114.23           O
ATOM   4836  CB  THR A 347     118.986 121.341  90.501  1.00114.23           C
ATOM   4837  OG1 THR A 347     118.807 121.390  89.080  1.00114.23           O
ATOM   4838  CG2 THR A 347     118.045 120.299  91.094  1.00114.23           C
ATOM   4839  N   ILE A 348     120.029 122.623  93.158  1.00120.82           N
ATOM   4840  CA  ILE A 348     120.247 122.616  94.606  1.00120.82           C
ATOM   4841  C   ILE A 348     119.716 123.898  95.242  1.00120.82           C
ATOM   4842  O   ILE A 348     119.056 123.859  96.290  1.00120.82           O
ATOM   4843  CB  ILE A 348     121.742 122.394  94.916  1.00120.82           C
ATOM   4844  CG1 ILE A 348     122.171 120.984  94.506  1.00120.82           C
ATOM   4845  CG2 ILE A 348     122.052 122.610  96.391  1.00120.82           C
ATOM   4846  CD1 ILE A 348     123.668 120.780  94.524  1.00120.82           C
ATOM   4847  N   LEU A 349     119.983 125.049  94.610  1.00126.72           N
ATOM   4848  CA  LEU A 349     119.501 126.326  95.139  1.00126.72           C
ATOM   4849  C   LEU A 349     117.976 126.412  95.128  1.00126.72           C
ATOM   4850  O   LEU A 349     117.374 126.901  96.091  1.00126.72           O
ATOM   4851  CB  LEU A 349     120.114 127.490  94.359  1.00126.72           C
ATOM   4852  CG  LEU A 349     121.617 127.679  94.574  1.00126.72           C
ATOM   4853  CD1 LEU A 349     122.179 128.801  93.712  1.00126.72           C
ATOM   4854  CD2 LEU A 349     121.914 127.913  96.039  1.00126.72           C
ATOM   4855  N   GLN A 350     117.336 125.932  94.055  1.00124.77           N
ATOM   4856  CA  GLN A 350     115.875 125.923  93.997  1.00124.77           C
ATOM   4857  C   GLN A 350     115.272 124.968  95.022  1.00124.77           C
ATOM   4858  O   GLN A 350     114.244 125.284  95.633  1.00124.77           O
ATOM   4859  CB  GLN A 350     115.396 125.571  92.591  1.00124.77           C
ATOM   4860  CG  GLN A 350     115.607 126.673  91.570  1.00124.77           C
ATOM   4861  CD  GLN A 350     115.115 126.279  90.196  1.00124.77           C
ATOM   4862  OE1 GLN A 350     114.672 125.151  89.989  1.00124.77           O
ATOM   4863  NE2 GLN A 350     115.193 127.206  89.248  1.00124.77           N
ATOM   4864  N   LEU A 351     115.893 123.798  95.214  1.00125.55           N
ATOM   4865  CA  LEU A 351     115.432 122.856  96.232  1.00125.55           C
ATOM   4866  C   LEU A 351     115.563 123.446  97.630  1.00125.55           C
ATOM   4867  O   LEU A 351     114.696 123.230  98.487  1.00125.55           O
ATOM   4868  CB  LEU A 351     116.215 121.547  96.124  1.00125.55           C
ATOM   4869  CG  LEU A 351     115.835 120.420  97.087  1.00125.55           C
ATOM   4870  CD1 LEU A 351     114.400 119.979  96.856  1.00125.55           C
ATOM   4871  CD2 LEU A 351     116.792 119.245  96.946  1.00125.55           C
ATOM   4872  N   ASN A 352     116.638 124.200  97.873  1.00129.78           N
ATOM   4873  CA  ASN A 352     116.815 124.859  99.163  1.00129.78           C
ATOM   4874  C   ASN A 352     115.765 125.945  99.375  1.00129.78           C
ATOM   4875  O   ASN A 352     115.156 126.023 100.447  1.00129.78           O
ATOM   4876  CB  ASN A 352     118.224 125.442  99.268  1.00129.78           C
ATOM   4877  CG  ASN A 352     119.288 124.372  99.409  1.00129.78           C
ATOM   4878  OD1 ASN A 352     119.109 123.395 100.136  1.00129.78           O
ATOM   4879  ND2 ASN A 352     120.403 124.551  98.712  1.00129.78           N
ATOM   4880  N   LEU A 353     115.540 126.786  98.354  1.00131.64           N
ATOM   4881  CA  LEU A 353     114.541 127.854  98.439  1.00131.64           C
ATOM   4882  C   LEU A 353     113.130 127.310  98.644  1.00131.64           C
ATOM   4883  O   LEU A 353     112.328 127.912  99.368  1.00131.64           O
ATOM   4884  CB  LEU A 353     114.593 128.734  97.189  1.00131.64           C
ATOM   4885  CG  LEU A 353     115.810 129.645  97.016  1.00131.64           C
ATOM   4886  CD1 LEU A 353     115.766 130.339  95.663  1.00131.64           C
ATOM   4887  CD2 LEU A 353     115.888 130.662  98.140  1.00131.64           C
ATOM   4888  N   LYS A 354     112.801 126.185  98.001  1.00132.74           N
ATOM   4889  CA  LYS A 354     111.517 125.537  98.260  1.00132.74           C
ATOM   4890  C   LYS A 354     111.459 124.970  99.674  1.00132.74           C
ATOM   4891  O   LYS A 354     110.427 125.080 100.348  1.00132.74           O
ATOM   4892  CB  LYS A 354     111.261 124.439  97.227  1.00132.74           C
ATOM   4893  CG  LYS A 354     110.976 124.962  95.828  1.00132.74           C
ATOM   4894  CD  LYS A 354     110.731 123.825  94.850  1.00132.74           C
ATOM   4895  CE  LYS A 354     110.489 124.353  93.446  1.00132.74           C
ATOM   4896  NZ  LYS A 354     110.269 123.252  92.469  1.00132.74           N
ATOM   4897  N   GLU A 355     112.542 124.323 100.118  1.00138.76           N
ATOM   4898  CA  GLU A 355     112.608 123.769 101.469  1.00138.76           C
ATOM   4899  C   GLU A 355     112.535 124.863 102.533  1.00138.76           C
ATOM   4900  O   GLU A 355     111.930 124.670 103.595  1.00138.76           O
ATOM   4901  CB  GLU A 355     113.890 122.948 101.625  1.00138.76           C
ATOM   4902  CG  GLU A 355     114.033 122.228 102.956  1.00138.76           C
ATOM   4903  CD  GLU A 355     115.302 121.402 103.035  1.00138.76           C
ATOM   4904  OE1 GLU A 355     116.080 121.409 102.058  1.00138.76           O
ATOM   4905  OE2 GLU A 355     115.522 120.746 104.075  1.00138.76           O
ATOM   4906  N   TYR A 356     113.123 126.027 102.255  1.00139.67           N
ATOM   4907  CA  TYR A 356     113.091 127.175 103.156  1.00139.67           C
ATOM   4908  C   TYR A 356     111.759 127.915 103.174  1.00139.67           C
ATOM   4909  O   TYR A 356     111.625 128.859 103.964  1.00139.67           O
ATOM   4910  CB  TYR A 356     114.218 128.145 102.783  1.00139.67           C
ATOM   4911  CG  TYR A 356     115.591 127.602 103.099  1.00139.67           C
ATOM   4912  CD1 TYR A 356     115.757 126.639 104.082  1.00139.67           C
ATOM   4913  CD2 TYR A 356     116.713 128.006 102.378  1.00139.67           C
ATOM   4914  CE1 TYR A 356     116.990 126.125 104.371  1.00139.67           C
ATOM   4915  CE2 TYR A 356     117.965 127.473 102.658  1.00139.67           C
ATOM   4916  CZ  TYR A 356     118.086 126.536 103.666  1.00139.67           C
ATOM   4917  OH  TYR A 356     119.292 125.978 104.000  1.00139.67           O
ATOM   4918  N   ASN A 357     110.798 127.511 102.328  1.00138.74           N
ATOM   4919  CA  ASN A 357     109.479 128.147 102.185  1.00138.74           C
ATOM   4920  C   ASN A 357     109.619 129.628 101.821  1.00138.74           C
ATOM   4921  O   ASN A 357     108.928 130.496 102.358  1.00138.74           O
ATOM   4922  CB  ASN A 357     108.616 127.947 103.441  1.00138.74           C
ATOM   4923  CG  ASN A 357     107.129 128.163 103.184  1.00138.74           C
ATOM   4924  OD1 ASN A 357     106.716 128.464 102.065  1.00138.74           O
ATOM   4925  ND2 ASN A 357     106.322 128.012 104.228  1.00138.74           N
ATOM   4926  N   LEU A 358     110.546 129.919 100.909  1.00143.46           N
ATOM   4927  CA  LEU A 358     110.799 131.281 100.462  1.00143.46           C
ATOM   4928  C   LEU A 358     110.134 131.603  99.132  1.00143.46           C
ATOM   4929  O   LEU A 358     110.162 132.763  98.708  1.00143.46           O
ATOM   4930  CB  LEU A 358     112.309 131.538 100.359  1.00143.46           C
ATOM   4931  CG  LEU A 358     113.058 131.510 101.693  1.00143.46           C
ATOM   4932  CD1 LEU A 358     114.556 131.697 101.498  1.00143.46           C
ATOM   4933  CD2 LEU A 358     112.501 132.552 102.649  1.00143.46           C
ATOM   4934  N   VAL A 359     109.544 130.612  98.467  1.00150.71           N
ATOM   4935  CA  VAL A 359     108.953 130.782  97.143  1.00150.71           C
ATOM   4936  C   VAL A 359     107.602 130.078  97.122  1.00150.71           C
ATOM   4937  O   VAL A 359     107.504 128.893  97.440  1.00150.71           O
ATOM   4938  CB  VAL A 359     109.866 130.228  96.015  1.00150.71           C
ATOM   4939  CG1 VAL A 359     109.117 130.203  94.691  1.00150.71           C
ATOM   4940  CG2 VAL A 359     111.142 131.052  95.866  1.00150.71           C
ATOM   4941  OXT VAL A 359     106.576 130.674  96.791  1.00150.71           O
TER
ATOM   4942  N   GLU B   3      99.995  78.502  60.032  1.00169.97           N
ATOM   4943  CA  GLU B   3     100.213  77.588  61.145  1.00169.97           C
ATOM   4944  C   GLU B   3      99.944  78.294  62.473  1.00169.97           C
ATOM   4945  O   GLU B   3      99.469  77.674  63.426  1.00169.97           O
ATOM   4946  CB  GLU B   3     101.643  77.037  61.109  1.00169.97           C
ATOM   4947  CG  GLU B   3     101.950  75.975  62.156  1.00169.97           C
ATOM   4948  CD  GLU B   3     103.368  75.450  62.056  1.00169.97           C
ATOM   4949  OE1 GLU B   3     104.120  75.927  61.181  1.00169.97           O
ATOM   4950  OE2 GLU B   3     103.732  74.562  62.856  1.00169.97           O
ATOM   4951  N   LEU B   4     100.249  79.597  62.501  1.00166.60           N
ATOM   4952  CA  LEU B   4     100.165  80.388  63.729  1.00166.60           C
ATOM   4953  C   LEU B   4      98.737  80.479  64.263  1.00166.60           C
ATOM   4954  O   LEU B   4      98.518  80.376  65.476  1.00166.60           O
ATOM   4955  CB  LEU B   4     100.733  81.786  63.481  1.00166.60           C
ATOM   4956  CG  LEU B   4     100.793  82.745  64.670  1.00166.60           C
ATOM   4957  CD1 LEU B   4     101.700  82.195  65.758  1.00166.60           C
ATOM   4958  CD2 LEU B   4     101.265  84.119  64.221  1.00166.60           C
ATOM   4959  N   ASP B   5      97.757  80.666  63.370  1.00172.44           N
ATOM   4960  CA  ASP B   5      96.360  80.785  63.788  1.00172.44           C
ATOM   4961  C   ASP B   5      95.835  79.485  64.388  1.00172.44           C
ATOM   4962  O   ASP B   5      95.093  79.507  65.379  1.00172.44           O
ATOM   4963  CB  ASP B   5      95.497  81.217  62.602  1.00172.44           C
ATOM   4964  CG  ASP B   5      95.780  82.642  62.166  1.00172.44           C
ATOM   4965  OD1 ASP B   5      96.178  83.459  63.022  1.00172.44           O
ATOM   4966  OD2 ASP B   5      95.604  82.945  60.967  1.00172.44           O
ATOM   4967  N   GLN B   6      96.254  78.342  63.839  1.00170.46           N
ATOM   4968  CA  GLN B   6      95.784  77.059  64.352  1.00170.46           C
ATOM   4969  C   GLN B   6      96.434  76.742  65.692  1.00170.46           C
ATOM   4970  O   GLN B   6      95.790  76.172  66.581  1.00170.46           O
[truncated: 378,427 more chars]
