# Supplementary material for: Structure insights into selective coupling of G protein subtypes by a class B G protein-coupled receptor
Source: Nat Commun. 2022 Nov 5;13:6670. doi: 10.1038/s41467-022-33851-3 (PMC9637140; doi:10.1038/s41467-022-33851-3)
Supplement: Supplementary file 6 — Source Data [file 41467_2022_33851_MOESM6_ESM.xlsx]

## Sheet: figure4f
Figure4f
	log[UCN1] (M)	WT								V214A							T216A							Y217A							S218A							T219A							E220A
	0	100.03	100.26	99.72	100	100	100.03	100.26	99.716	99.84	99.97	100.18	99.97	100.03	101.84	98.16	114.98	92.51	92.51	107.09	92.91	102.91	97.09	100.14	99.82	100.04	99.85	100.15	99.13	100.87	107.45	92.66	99.89	109.96	90.04	99.89	100.11	112.51	96.58	90.91	99.94	100.06	99.75	100.25	103.9	82.43	113.68	112.55	87.45
	-11	93.88	107.21	79.41	73.33	65.06	93.884	107.21	79.412	90.02	80.03	90.74	97.87	94.25	92.14	83.2	107.34	90.3	87.31	104.23	88.12	84.32	90.9	110.98	81.28	118.68	120.2	97.41	88.31	97.54	106.29	91.07	80.97	106.96	83.62	83.21	94.52	94.22	91.31	88.36	99.74	96.25	98.6	93.98	80.26	64.76	111.11	101.68	70.18
	-10	70.56	106.37	120.12	69.51	66.6	70.556	106.37	120.12	92.8	78.85	89.48	95.83	94.57	83.2	80.04	97.27	87.92	79.23	99.69	84.64	84.32	90.78	85.46	95.79	79.4	126.82	112.59	110.34	106.04	105.56	83.77	79.75	93.57	67.07	77.52	89	86.71	88.37	88.67	81.13	85.11	91.18	84.14	77.11	60.82	78.53	86.17	69.38
ΔBRET	-9	92.26	137.38	81.69	97.41	79.58	92.264	137.38	81.686	93.32	84.82	89.13	92.23	92.6	99.76	97.45	88.31	77.46	78.68	88.68	81.41	75.89	77.77	77.75	74.21	104.07	100.71	104	97.07	99.32	86.08	75.86	70.98	92.9	79.12	77	81.12	80.59	84.11	82.94	74.83	83.99	74.96	80.4	72.78	60.38	76.18	78.18	70.1
(%WT)	-8	50	67.25	56.95	35.47	58.91	50.003	67.249	56.955	89.71	81.42	86.64	89.13	89.87	97.11	82.69	73.64	70.27	77.79	81.66	69.41	71.43	73.06	77.54	71.73	93.03	107.4	96.18	99.11	96.25	82.74	68.74	64.71	74.85	85.97	67.97	80.55	54.95	69.16	68.53	49.14	73.24	65.52	61.71	71.23	46.39	73.26	77.06	64.35
	-7	-7.51	29.89	31.13	24.19	-3.22	-7.515	29.889	31.129	72.91	68.55	71.6	85.89	75.71	58.06	56.74	58.2	46.7	51.29	46.84	45.6	39.16	48.77	80.53	104.83	82.36	102.65	112.84	97.53	99.85	42.26	52.67	42.01	56.6	30.3	39.84	53.74	10.33	37.24	61.63	45.91	43.44	30.77	40.71	36.65	37.36	61.27	34.29	32.53
	-6	-34.07	17.77	2.24	-29.29	7.11	-34.07	17.768	2.2368	84.52	61.28	71.58	79.02	78.72	81.11	66.45	34.36	35.13	49.74	36.71	32.85	29.86	42.7	86.51	72.1	101.76	107.83	108.51	98.04	100.13	32.22	39.4	28.07	40.54	40.78	22.69	53.34	4.28	24.46	52.26	2.04	43.1	11.62	21.67	29.79	16.56	37.41	26.22	31.65
	-5	-6.09	8.1	-2.01	-2.87	2.87	-6.093	8.1031	-2.01	67.74	75.12	70.65	76.76	70.28	79.14	59.03	23.29	26.39	42.38	24.09	31.3	23.54	26.96	67.52	89.48	102.21	113.27	99.37	128.26	98.66	13.9	27.23	16.33	19.29	34.51	17.34	33.55	-32.43	17.33	33.59	-1.87	19.65	8.63	8.32	26.78	14.79	33.33	16.78	25.58
[truncated: 23 more columns]

## Sheet: figure4g
Figure4g
	log[UCN1] (M)	WT								V214A								T216A								Y217A								S218A								T219A
	0	100.28	100.47	99.26	99.95	100.24	99.81	100.1	99.9	99.47	100.03	100.51	99.79	99.6	100.61	154.7	155.47	100.01	99.99	100	100.2	99.98	99.82	100.38	99.62	100.03	99.97	100	99.89	99.71	100.41	100.08	99.92	99.86	99.84	100.31	130.09	101.47	68.44	155.43	154.74	99.97	99.89	100.14	100.64	100.2	99.15	100.73	99.27
	-11	64.23	94.57	96.15	88.62	100.1	98.05	98.51	98.24	84.78	95.39	92.76	80.02	91.87	91.04	153.59	158.75	94.3	109.04	101.67	104.55	96.85	92.65	95.18	93	86.14	111.03	98.58	87.65	55.59	123.92	117.95	128.39	83.67	60.8	92.52	115.02	97.97	62.71	154.66	157.58	95.76	85.05	98.43	86.75	68.82	82.86	99.04	83.54
	-10	49.33	82.66	84.85	82.99	92.56	94.67	88.8	96.04	78.17	78.32	66	84.26	90.15	80.5	135.38	137.46	104.31	102.41	103.36	99.59	95.94	93.52	89.78	92.09	84.92	112.56	98.74	123.21	79.66	112.83	113.94	104.5	81.49	87.55	79.09	117.94	94.57	59.98	149.04	154.21	80.01	104.98	96.49	84.72	56.18	85.04	76.55	81.27
ΔBRET	-9	33.54	73.06	84.54	86.03	76.48	76.87	83.15	88.17	66.87	77.76	60.31	64.75	79.94	71.04	120.31	135.7	99.27	86.02	92.64	92.79	91.17	90.48	88.79	88.73	81.66	113.94	97.8	154.76	101.18	93.02	165.55	131.52	72.77	103.52	74.65	103.73	90.01	61.34	147.22	144.72	73.86	97.61	89.75	78.16	43.97	67.12	62.52	81.22
(%WT)	-8	31.82	66.35	79.8	74.81	69.27	69.61	73.44	83.48	62.12	73.11	52.55	62.43	66.65	63.69	120.29	136.09	89.17	90.01	89.59	90.95	90.41	88.66	79.14	88.65	79.47	121.57	100.52	152.23	102.03	109.01	88.55	180.88	70.28	89.54	70.75	101.75	77.41	50.71	132.79	124.78	56.71	84.32	86.39	51.26	37.24	56.96	60.45	68.23
	-7	27.52	45.42	46.85	44.38	50.91	35.74	41.86	42.64	54.76	55.83	44.42	51.46	52.03	56.94	81.67	101.04	84.23	80.83	82.53	75.28	82.54	71.99	73.51	79.78	115.53	117.51	116.52	134.91	108.86	109.68	178.98	176.19	58.78	75.22	63	96.83	68.37	37.22	115.66	121.26	38.26	21.26	21.46	33.92	29.83	36.61	27.26	28.25
	-6	-6.52	11.38	19.93	23.94	12.66	-14.05	2.88	25.11	17.55	42.35	5.8	17.05	11.02	14.59	20.24	43.54	83.89	57.42	70.66	62.3	69.89	64.54	56.27	64.82	120.83	100.95	110.89	131.68	94.62	112.27	129.93	9.15	35.77	36.58	47.02	46.83	47.61	10.75	79.1	62.26	-8.63	-69.92	5.8	-14.41	-14.07	-10.42	-17.79	-17.67
	-5	-13.8	5.89	7.92	0.71	3.55	-4.27	3.17	-3.17	14.47	15.13	-1.59	10.95	-3.31	13.61	20.1	32.06	75.54	51.14	63.34	52.2	68.14	50.19	49.3	65.59	98.86	107.26	90.47	150.3	142.26	162.77	220.09	206.1	10.68	36.31	35.24	44.36	22.72	-0.92	47.05	47.64	-2.58	-34.43	-40.01	-21.55	-14.59	-10.53	-30.72	-18.33
[truncated: 32 more columns]

## Sheet: figure4h
Figure4h
	log[UCN1] (M)	WT							V214A							T216A							Y217A							S218A							T219A							E220A
	0	100.01	100.02	99.97	100.07	99.93	100.02	99.98	99.84	100.14	100.02	99.96	100.04	100	100	99.92	100.17	99.91	99.8	100.2	99.31	100.69	100.22	100.21	99.58	100.17	99.83	100.37	99.63	99.83	100.02	100.15	99.83	100.17	79.5	120.5	99.97	99.99	100.05	100.1	99.9	99.79	100.21	100.1	99.8	100.1	89.99	110.01	100.22
	-11	99.06	98.8	98.9	98.84	97.42	91.38	100.68	100.51	85.91	91.37	78.98	99.84	97.11	87.81	88.69	89.58	100.54	84.84	106.96	166.79	82.92	103.97	105.11	104.02	89.09	101.63	81.85	100.34	97.37	97.21	84.55	93.98	93.4	76.65	118.81	92.86	80.4	78.17	122.32	105.93	92.07	90.31	99.38	121.71	109.07	104.35	103.81	102.76
	-10	88.76	87.63	90.8	98.2	89.13	90.04	91.35	107.57	94.93	106.68	75.11	95.44	92.94	86.33	105.93	93.43	95.8	81.93	71.08	146.67	77.03	118.06	114.64	105.1	115.57	114.69	118.14	92.9	98.67	104.36	93.06	94.46	91.64	72.85	118.41	95.44	83.17	73.07	107.71	99.18	105.59	94.9	85.92	117.69	127.31	119.97	106.49	97.77
ΔBRET	-9	84.36	84.82	97.97	91.78	84.15	83.85	89.66	95.28	86.64	89.47	64.83	91.95	80.4	83.15	95.78	88.91	110.72	84.23	69.9	132.17	74.96	110.54	102.43	97.66	116.35	83.12	102.34	133.86	100.64	95.59	95.03	75.53	86.05	64.6	107.54	77.89	81.01	72.5	120.16	98.63	109.37	85.36	104.5	101.64	119.01	104.61	92.3	79.54
(%WT)	-8	83.86	80.3	94.41	88.14	81.52	79.51	84.91	103.48	100.21	97.43	64.41	91.38	76.03	73.45	91.18	79.39	104.94	81.28	66.11	183.03	70.34	104.25	100.54	93.72	105.42	90.29	99.11	111.3	98.66	96.94	88.8	115.9	81.9	64.43	99.13	94.5	83.31	69.62	82.93	94.58	87.77	70.02	101.51	108.37	96.52	105.2	98.88	96.39
	-7	63.92	32.45	32.66	44.53	44.75	50.64	40.5	50.63	33.77	45.94	24.12	66.29	46.93	46.68	63.37	33.9	57.42	59.18	48.26	82.22	39.22	98.8	117.57	84.81	101	95.79	111.28	141.93	73.34	60.99	47.88	50.51	61.23	45.49	75.85	81.51	75.46	60.74	76.32	58.6	87.11	57.38	85.54	81.81	87.2	75.01	69.11	59.78
	-6	20.99	5.67	-26.66	0.46	12.46	36.39	15.17	-0.22	-7.86	4.3	-5.89	51.07	2.29	39.56	-20.9	-46.62	-18.1	13.68	6.78	-20.64	-9.63	112.96	114.83	107.09	123.17	91.22	103.72	103.61	22.1	18.06	18.26	23.61	43.59	28.26	31.15	-6.17	-33.19	-45.83	-24.15	20.34	-8.59	2.11	-47.17	-41.33	-56.81	-10.44	-11.96	-38.86
	-5	2.45	-3.77	-3.89	-3.73	3.73	8.31	-8.31	21.21	7.32	17.31	-32.39	39.1	1.41	2.19	-1.7	-20.73	-14.06	8.12	0.01	2.12	-23.34	110.54	110.28	101.21	140.62	112.34	128.3	102.03	20.89	23.73	15.91	19.35	23.69	9.38	27.1	15.56	0.03	3.98	-17.99	-16.41	18.74	-18.38	-20.66	-37.04	-37.9	-17.68	-24.03	-52.23
[truncated: 22 more columns]

## Sheet: supplementary Fig.1a
Supplementary Fig.1a
Superose6 24ml eltue
UCN1-CRF2R-G11 complex
Volume (mL)	UV 280 (mAU)
0	-0.001							UCN1-CRF2R-G11 complex
0.027	-0.003
0.053	-0.002
0.08	0.003
0.107	-0.018
0.133	-0.015
0.16	0.01
0.186	0.008
0.213	-0.001
0.24	-0.01
0.266	0
0.293	0.008
0.32	0.007
0.346	0
0.373	0.017
0.4	0.013
0.426	0.029
0.453	0.001
0.48	-0.017
0.506	-0.001
0.533	-0.002
0.559	-0.024
0.586	-0.002
0.613	-0.005
0.639	0.023
0.666	-0.009
0.693	0.004
0.719	0.003
0.746	0.003
0.773	0.002
0.799	0.003
0.826	0.001
0.852	-0.004
0.879	-0.006
0.906	0.027
0.932	0.013
0.959	-0.007
0.986	-0.011
1.012	0.01
1.039	-0.008
1.066	-0.002
1.092	-0.001
1.119	0.006
1.145	-0.007
1.172	0.025
1.199	-0.012
1.225	0.012
1.252	-0.017
1.279	-0.004
1.305	0.01
1.332	0.002
1.359	0.017
1.385	0.006
1.412	0.015
1.439	-0.012
1.465	0.024
1.492	-0.013
1.518	0.013
1.545	0.005
1.572	-0.018
1.598	0.026
1.625	0.002
1.652	0.016
1.678	0.004
1.705	0.004
1.732	0.016
1.758	0.002
1.785	0.018
1.811	-0.009
1.838	0.006
1.865	0.015
1.891	-0.002
1.918	-0.019
1.945	0.016
1.971	-0.005
1.998	0.021
2.025	-0.013
2.051	0.011
2.078	0.012
2.104	-0.001
2.131	0.007
2.158	-0.003
2.184	-0.01
2.211	-0.006
2.238	-0.006
2.264	-0.014
2.291	0.011
2.318	0.028
2.344	0.013
2.371	0.009
2.398	-0.001
2.424	0.001
2.451	0.021
2.477	0.015
2.504	-0.004
2.531	0.007
2.557	-0.002
2.584	0.016
2.611	0.011
2.637	0.023
2.664	0.007
2.691	0.011
2.717	-0.002
2.744	0.012
2.77	0
2.797	0.024
2.824	0.018
2.85	0.032
2.877	0.018
2.904	0.008
2.93	0.004
2.957	0.009
2.984	0.007
3.01	0.009
3.037	-0.002
3.063	0.034
3.09	0.019
3.117	0.006
3.143	-0.001
3.17	0.019
3.197	0.014
3.223	0.013
3.25	0.009
3.277	0.003
3.303	0
3.33	0.003
3.357	0.01
3.383	0.017
3.41	0.026
3.436	0.015
3.463	0.012
3.49	0.023
3.516	0.017
3.543	0.013
3.57	0.02
3.596	0.036
3.623	0.024
3.65	0.004
3.676	0.004
3.703	0.03
3.729	0.003
3.756	0.028
3.783	0.015
3.809	-0.001
3.836	-0.011
3.863	0.01
3.889	0.031
3.916	0.021
3.943	0.003
3.969	0.026
3.996	0.013
4.023	0.008
4.049	0.019
4.076	0.01
4.102	0.005
4.129	0.023
4.156	0.011
4.182	0.008
4.209	-0.012
4.236	0.016
4.262	0
4.289	0.113
4.316	0.083
4.342	0.073
4.369	0.082
4.395	0.08
4.422	0.06
4.449	0.072
4.475	0.045
4.502	0.053
4.529	0.05
4.555	0.04
4.582	0.014
4.609	0.034
4.635	0.021
4.662	0.027
4.688	0.03
4.715	0.037
4.742	0.066
4.768	0.049
4.795	0.031
4.822	0.031
4.848	0.038
4.875	0.034
4.902	0.018
4.928	-0.002
4.955	0.018
4.982	0.035
5.008	0.03
5.035	0.016
5.061	0.012
5.088	0.027
5.115	0.026
5.141	0.02
5.168	0.003
5.195	0.014
5.221	0.024
5.248	0.025
5.275	0.033
5.301	0.019
5.328	-0.002
5.354	0.017
5.381	0.042
5.408	0.021
5.434	0.038
5.461	0.031
5.488	0.04
5.514	0.023
5.541	0.015
5.568	0.028
5.594	0.012
5.621	0.036
5.647	0.041
5.674	0.017
5.701	0.024
5.727	0.061
5.754	0.042
5.781	0.046
5.807	0.044
5.834	0.05
5.861	0.039
5.887	0.034
5.914	0.024
5.941	0.025
5.967	0.031
5.994	0.06
6.02	0.057
6.047	0.073
6.074	0.069
6.1	0.066
6.127	0.071
6.154	0.085
6.18	0.096
6.207	0.074
6.234	0.071
6.26	0.074
6.287	0.093
6.313	0.068
6.34	0.068
6.367	0.079
6.393	0.089
6.42	0.088
6.447	0.103
6.473	0.074
6.5	0.075
6.527	0.089
6.553	0.095
6.58	0.095
6.607	0.112
6.633	0.085
6.66	0.098
6.686	0.099
6.713	0.093
6.74	0.125
6.766	0.105
6.793	0.107
6.82	0.135
6.846	0.118
6.873	0.132
6.9	0.099
6.926	0.101
6.953	0.111
6.979	0.122
7.006	0.135
7.033	0.126
7.059	0.117
7.086	0.126
7.113	0.119
7.139	0.121
7.166	0.117
7.193	0.109
7.219	0.123
7.246	0.135
7.272	0.12
7.299	0.12
7.326	0.133
7.352	0.142
7.379	0.148
7.406	0.136
7.432	0.135
7.459	0.161
7.486	0.127
7.512	0.148
7.539	0.13
7.566	0.126
7.592	0.141
7.619	0.153
7.645	0.133
7.672	0.154
7.699	0.146
7.725	0.159
7.752	0.144
7.779	0.175
7.805	0.164
7.832	0.187
7.859	0.223
7.885	0.266
7.912	0.309
7.938	0.398
7.965	0.532
7.992	0.703
8.018	0.975
8.045	1.313
8.072	1.812
8.098	2.493
8.125	3.387
8.152	4.571
8.178	6.009
8.205	7.724
8.231	9.634
8.258	11.892
8.285	14.154
8.311	16.633
8.338	19.121
8.365	21.491
8.391	23.84
8.418	26.098
8.445	28.184
8.471	30.047
8.498	31.526
8.525	32.787
8.551	33.696
8.578	34.297
8.604	34.539
8.631	34.4
8.658	34.02
8.684	33.387
8.711	32.584
8.738	31.624
8.764	30.562
8.791	29.346
8.818	28.129
8.844	26.845
8.871	25.627
8.897	24.306
8.924	23.111
8.951	21.906
8.977	20.809
9.004	19.761
9.031	18.735
9.057	17.823
9.084	16.957
9.111	16.152
9.137	15.442
9.164	14.756
9.19	14.127
9.217	13.546
9.244	13.022
9.27	12.514
9.297	12.174
9.324	11.784
9.35	11.434
9.377	11.117
9.404	10.797
9.43	10.554
9.457	10.269
9.484	10.051
9.51	9.85
9.537	9.661
9.563	9.483
9.59	9.31
9.617	9.168
9.643	9.067
9.67	8.936
9.697	8.837
9.723	8.734
9.75	8.65
9.777	8.564
9.803	8.493
9.83	8.432
9.856	8.368
9.883	8.31
9.91	8.263
9.936	8.251
9.963	8.232
9.99	8.204
10.016	8.191
10.043	8.161
10.07	8.158
10.096	8.186
10.123	8.183
10.15	8.173
10.176	8.225
10.203	8.226
10.229	8.23
10.256	8.284
10.283	8.322
10.309	8.367
10.336	8.404
10.363	8.476
10.389	8.551
10.416	8.606
10.443	8.657
10.469	8.732
10.496	8.796
10.522	8.894
10.549	8.977
10.576	9.059
10.602	9.178
10.629	9.277
10.656	9.381
10.682	9.486
10.709	9.589
10.736	9.727
10.762	9.832
10.789	9.971
10.815	10.096
10.842	10.239
10.869	10.369
10.895	10.534
10.922	10.707
10.949	10.871
10.975	11.053
11.002	11.237
11.029	11.418
11.055	11.624
11.082	11.808
11.109	12.01
11.135	12.245
11.162	12.432
11.188	12.664
11.215	12.901
11.242	13.113
11.268	13.372
11.295	13.606
11.322	13.877
11.348	14.132
11.375	14.391
11.402	14.665
11.428	14.966
11.455	15.244
11.481	15.55
11.508	15.849
11.535	16.145
11.561	16.473
11.588	16.783
11.615	17.115
11.641	17.411
11.668	17.756
11.695	18.105
11.721	18.452
11.748	18.814
11.774	19.131
11.801	19.496
11.828	19.864
11.854	20.242
11.881	20.644
11.908	20.963
11.934	21.394
11.961	21.759
11.988	22.166
12.014	22.563
12.041	22.957
12.068	23.395
12.094	23.813
12.121	24.264
12.147	24.672
12.174	25.149
12.201	25.573
12.227	26.035
12.254	26.581
12.281	27.049
12.307	27.543
12.334	28.046
12.361	28.546
12.387	29.074
12.414	29.613
12.44	30.146
12.467	30.716
12.494	31.316
12.52	31.937
12.547	32.482
12.574	33.095
12.6	33.749
12.627	34.339
12.654	35.035
12.68	35.665
12.707	36.36
12.734	37.03
12.76	37.77
12.787	38.474
12.813	39.21
12.84	39.968
12.867	40.742
12.893	41.574
12.92	42.38
12.947	43.239
12.973	44.091
13	44.954
13.027	45.901
13.053	46.849
13.08	47.795
13.106	48.795
13.133	49.839
13.16	50.953
13.186	52.004
13.213	53.169
13.24	54.395
13.266	55.678
13.293	57.04
13.32	58.291
13.346	59.702
13.373	61.116
13.399	62.595
13.426	64.088
13.453	66.293
13.479	70.046
13.506	71.119
13.533	71.466
13.559	72.138
13.586	73.569
13.613	75.269
13.639	76.878
13.666	78.677
13.693	80.457
13.719	82.214
13.746	83.895
13.772	85.565
13.799	87.45
13.826	89.208
13.852	90.951
13.879	92.78
13.906	94.678
13.932	96.687
13.959	98.534
13.986	100.313
14.012	102.107
14.039	103.922
14.065	105.846
14.092	107.698
14.119	109.496
14.145	111.17
14.172	112.813
14.199	114.565
14.225	116.288
14.252	118.006
14.279	119.579
14.305	121.043
14.332	122.368
14.358	123.707
14.385	125.05
14.412	126.286
14.438	127.384
14.465	128.247
14.492	128.903
14.518	129.381
14.545	129.673
14.572	129.87
14.598	129.993
14.625	129.902
14.652	129.511
14.678	128.976
14.705	128.04
14.731	127.106
14.758	125.981
14.785	124.77
14.811	123.296
14.838	121.629
14.865	119.671
14.891	117.692
14.918	115.566
14.945	113.403
14.971	111.085
14.998	108.739
15.024	106.168
15.051	103.677
15.078	100.983
15.104	98.407
15.131	95.836
15.158	93.234
15.184	90.674
15.211	88.042
15.238	85.419
15.264	82.994
15.291	80.568
15.317	78.27
15.344	75.87
15.371	73.652
15.397	71.464
15.424	69.436
15.451	67.532
15.477	65.633
15.504	63.83
15.531	62.088
15.557	60.488
15.584	59.08
15.611	57.697
15.637	56.375
15.664	55.164
15.69	54.025
15.717	53.002
15.744	52.041
15.77	51.16
15.797	50.264
15.824	49.534
15.85	48.856
15.877	48.23
15.904	47.685
15.93	47.174
15.957	46.699
15.983	46.329
16.01	45.965
16.037	45.707
16.063	45.407
16.09	45.102
16.117	44.897
16.143	44.71
16.17	44.502
16.197	44.318
16.223	44.114
16.25	43.903
16.277	43.665
16.303	43.44
16.33	43.189
16.356	42.928
16.383	42.585
16.41	42.239
16.436	41.8
16.463	41.415
16.49	40.987
16.516	40.479
16.543	39.928
16.57	39.331
16.596	38.746
16.623	38.168
16.649	37.504
16.676	36.923
16.703	36.218
16.729	35.582
16.756	34.86
16.783	34.22
16.809	33.576
16.836	32.89
16.863	32.259
16.889	31.564
16.916	30.842
16.942	30.183
16.969	29.513
16.996	28.873
17.022	28.159
17.049	27.472
17.076	26.765
17.102	26.095
17.129	25.449
17.156	24.784
17.182	24.144
17.209	23.466
17.236	22.831
17.262	22.247
17.289	21.614
17.315	21.035
17.342	20.448
17.369	19.896
17.395	19.347
17.422	18.799
17.449	18.288
17.475	17.77
17.502	17.276
17.529	16.795
17.555	16.368
17.582	15.909
17.608	15.49
17.635	15.08
17.662	14.717
17.688	14.31
17.715	13.948
17.742	13.584
17.768	13.259
17.795	12.94
17.822	12.636
17.848	12.319
17.875	12.02
17.901	11.74
17.928	11.492
17.955	11.226
17.981	10.966
18.008	10.729
18.035	10.488
18.061	10.271
18.088	10.07
18.115	9.84
18.141	9.657
18.168	9.5
18.195	9.282
18.221	9.096
18.248	8.931
18.274	8.999
18.301	9.262
18.328	9.168
18.354	8.831
18.381	8.505
18.408	8.25
18.434	8.247
18.461	8.807
18.488	9.353
18.514	8.954
18.541	8.624
18.567	8.302
18.594	7.963
18.621	7.664
18.647	7.409
18.674	7.245
18.701	7.136
18.727	7.011
18.754	6.897
18.781	6.826
18.807	6.666
18.834	6.56
18.861	6.485
18.887	6.414
18.914	6.399
18.94	6.397
18.967	6.271
18.994	6.184
19.02	6.117
19.047	6.028
19.074	5.944
19.1	5.884
19.127	6.241
19.154	6.297
19.18	6.141
19.207	5.886
19.233	5.683
19.26	5.706
19.287	6.156
19.313	6.954
19.34	6.786
19.367	6.538
19.393	6.269
19.42	5.995
19.447	5.706
19.473	5.557
19.5	5.405
19.526	5.274
19.553	5.208
19.58	5.129
19.606	5.027
19.633	4.954
19.66	4.886
19.686	4.802
19.713	4.758
19.74	4.683
19.766	4.606
19.793	4.584
19.82	4.533
19.846	4.483
19.873	4.421
19.899	4.378
19.926	4.334
19.953	4.296
19.979	4.239
20.006	4.183
20.033	4.151
20.059	4.093
20.086	4.082
20.113	4.021
20.139	3.972
20.166	3.941
20.192	3.892
20.219	3.869
20.246	3.835
20.272	3.81
20.299	3.759
20.326	3.721
20.352	3.681
20.379	3.659
20.406	3.645
20.432	3.619
20.459	3.576
20.485	3.564
20.512	3.519
20.539	3.504
20.565	3.473
20.592	3.449
20.619	3.416
20.645	3.393
20.672	3.364
20.699	3.335
20.725	3.308
20.752	3.281
20.779	3.272
20.805	3.265
20.832	3.242
20.858	3.219
20.885	3.184
20.912	3.179
20.938	3.166
20.965	3.162
20.992	3.153
21.018	3.119
21.045	3.106
21.072	3.109
21.098	3.093
21.125	3.08
21.151	3.085
21.178	3.077
21.205	3.066
21.231	3.052
21.258	3.065
21.285	3.054
21.311	3.035
21.338	3.06
21.365	3.004
21.391	3.015
21.418	2.979
21.444	3.011
21.471	2.968
21.498	2.974
21.524	2.988
21.551	3.018
21.578	3.021
21.604	3.038
21.631	3.05
21.658	3.106
21.684	3.144
21.711	3.172
21.738	3.177
21.764	3.186
21.791	3.204
21.817	3.217
21.844	3.219
21.871	3.211
21.897	3.196
21.924	3.217
21.951	3.227
21.977	3.194
22.004	3.178
22.031	3.215
22.057	3.176
22.084	3.196
22.11	3.189
22.137	3.195
22.164	3.159
22.19	3.151
22.217	3.152
22.244	3.149
22.27	3.157
22.297	3.141
22.324	3.127
22.35	3.106
22.377	3.081
22.404	3.102
22.43	3.105
22.457	3.093
22.483	3.086
22.51	3.068
22.537	3.045
22.563	3.03
22.59	3.063
22.617	3.047
22.643	3.037
22.67	3.029
22.697	3.022
22.723	3.03
22.75	2.986
22.776	3.029
22.803	2.911
22.83	2.923
22.856	2.949
22.883	2.989
22.91	2.93
22.936	2.904
22.963	2.939
22.99	3.04
23.016	3.07
23.043	3.072
23.069	3.055
23.096	3.068
23.123	3.075
23.149	3.125
23.176	3.163
23.203	3.155
23.229	3.175
23.256	3.185
23.283	3.173
23.309	3.168
23.336	3.167
23.363	3.19
23.389	3.17
23.416	3.163
23.442	3.148
23.469	3.172
23.496	3.171
23.522	3.158
23.549	3.167
23.576	3.179
23.602	3.159
23.629	3.189
23.656	3.217
23.682	3.236
23.709	3.261
23.735	3.291
23.762	3.274
23.789	3.332
23.815	3.345
23.842	3.349
23.869	3.365
23.895	3.397
23.922	3.444
23.949	3.443
23.975	3.434
24.002	3.42

## Sheet: supplementary Fig.1b
Supplementary Fig.1b
Superdex200 24ml eltue
UCN1-CRF2R-Go complex
Volume (mL)	UV 280 (mAU)						UCN1-CRF2R-G11 complex
0	-0.844
0.027	-0.834
0.053	-0.856
0.08	-0.842
0.107	-0.856
0.133	-0.844
0.16	-0.849
0.187	-0.857
0.213	-0.846
0.24	-0.855
0.266	-0.845
0.293	-0.853
0.32	-0.848
0.346	-0.85
0.373	-0.868
0.4	-0.851
0.426	-0.864
0.453	-0.862
0.48	-0.866
0.506	-0.862
0.533	-0.863
0.56	-0.858
0.586	-0.863
0.613	-0.865
0.64	-0.876
0.666	-0.867
0.693	-0.889
0.72	-0.864
0.746	-0.877
0.773	-0.874
0.799	-0.877
0.826	-0.873
0.853	-0.894
0.879	-0.876
0.906	-0.875
0.933	-0.891
0.959	-0.894
0.986	-0.895
1.013	-0.881
1.039	-0.88
1.066	-0.879
1.093	-0.887
1.119	-0.884
1.146	-0.875
1.173	-0.891
1.199	-0.873
1.226	-0.877
1.252	-0.887
1.279	-0.892
1.306	-0.876
1.332	-0.866
1.359	-0.871
1.386	-0.872
1.412	-0.889
1.439	-0.884
1.466	-0.892
1.492	-0.88
1.519	-0.878
1.546	-0.879
1.572	-0.882
1.599	-0.872
1.626	-0.898
1.652	-0.868
1.679	-0.885
1.706	-0.885
1.732	-0.877
1.759	-0.894
1.785	-0.891
1.812	-0.892
1.839	-0.879
1.865	-0.894
1.892	-0.889
1.919	-0.9
1.945	-0.882
1.972	-0.908
1.999	-0.89
2.025	-0.89
2.052	-0.906
2.079	-0.879
2.105	-0.891
2.132	-0.897
2.159	-0.91
2.185	-0.9
2.212	-0.891
2.239	-0.89
2.265	-0.897
2.292	-0.879
2.318	-0.89
2.345	-0.875
2.372	-0.898
2.398	-0.913
2.425	-0.898
2.452	-0.901
2.478	-0.897
2.505	-0.914
2.532	-0.903
2.558	-0.897
2.585	-0.897
2.612	-0.885
2.638	-0.898
2.665	-0.902
2.692	-0.914
2.718	-0.918
2.745	-0.905
2.771	-0.894
2.798	-0.884
2.825	-0.901
2.851	-0.919
2.878	-0.893
2.905	-0.898
2.931	-0.905
2.958	-0.907
2.985	-0.9
3.011	-0.907
3.038	-0.925
3.065	-0.906
3.091	-0.899
3.118	-0.918
3.145	-0.915
3.171	-0.918
3.198	-0.901
3.225	-0.903
3.251	-0.911
3.278	-0.911
3.304	-0.914
3.331	-0.92
3.358	-0.902
3.384	-0.914
3.411	-0.915
3.438	-0.908
3.464	-0.924
3.491	-0.938
3.518	-0.907
3.544	-0.905
3.571	-0.911
3.598	-0.921
3.624	-0.915
3.651	-0.913
3.678	-0.923
3.704	-0.916
3.731	-0.908
3.757	-0.906
3.784	-0.924
3.811	-0.916
3.837	-0.904
3.864	-0.905
3.891	-0.905
3.917	-0.913
3.944	-0.926
3.971	-0.907
3.997	-0.908
4.024	-0.904
4.051	-0.918
4.077	-0.913
4.104	-0.918
4.131	-0.921
4.157	-0.914
4.184	-0.916
4.211	-0.906
4.237	-0.916
4.264	-0.914
4.29	-0.931
4.317	-0.921
4.344	-0.915
4.37	-0.929
4.397	-0.915
4.424	-0.924
4.45	-0.925
4.477	-0.909
4.504	-0.924
4.53	-0.913
4.557	-0.917
4.584	-0.916
4.61	-0.921
4.637	-0.917
4.664	-0.913
4.69	-0.917
4.717	-0.929
4.744	-0.922
4.77	-0.922
4.797	-0.927
4.823	-0.915
4.85	-0.925
4.877	-0.928
4.903	-0.924
4.93	-0.94
4.957	-0.931
4.983	-0.922
5.01	-0.922
5.037	-0.919
5.063	-0.919
5.09	-0.915
5.117	-0.931
5.143	-0.939
5.17	-0.931
5.197	-0.933
5.223	-0.928
5.25	-0.909
5.276	-0.925
5.303	-0.938
5.33	-0.923
5.356	-0.945
5.383	-0.942
5.41	-0.936
5.436	-0.941
5.463	-0.919
5.49	-0.934
5.516	-0.917
5.543	-0.929
5.57	-0.945
5.596	-0.933
5.623	-0.926
5.65	-0.94
5.676	-0.938
5.703	-0.926
5.73	-0.933
5.756	-0.93
5.783	-0.926
5.809	-0.93
5.836	-0.944
5.863	-0.931
5.889	-0.933
5.916	-0.941
5.943	-0.945
5.969	-0.944
5.996	-0.937
6.023	-0.916
6.049	-0.934
6.076	-0.927
6.103	-0.934
6.129	-0.927
6.156	-0.94
6.183	-0.93
6.209	-0.921
6.236	-0.936
6.263	-0.923
6.289	-0.935
6.316	-0.922
6.342	-0.944
6.369	-0.939
6.396	-0.925
6.422	-0.94
6.449	-0.934
6.476	-0.941
6.502	-0.941
6.529	-0.927
6.556	-0.928
6.582	-0.944
6.609	-0.936
6.636	-0.931
6.662	-0.948
6.689	-0.951
6.716	-0.951
6.742	-0.94
6.769	-0.952
6.795	-0.946
6.822	-0.934
6.849	-0.931
6.875	-0.931
6.902	-0.953
6.929	-0.941
6.955	-0.956
6.982	-0.946
7.009	-0.944
7.035	-0.945
7.062	-0.953
7.089	-0.944
7.115	-0.948
7.142	-0.952
7.169	-0.944
7.195	-0.949
7.222	-0.954
7.249	-0.953
7.275	-0.936
7.302	-0.951
7.328	-0.958
7.355	-0.95
7.382	-0.946
7.408	-0.95
7.435	-0.946
7.462	-0.97
7.488	-0.943
7.515	-0.945
7.542	-0.945
7.568	-0.944
7.595	-0.956
7.622	-0.955
7.648	-0.944
7.675	-0.956
7.702	-0.935
7.728	-0.964
7.755	-0.957
7.781	-0.955
7.808	-0.966
7.835	-0.963
7.861	-0.961
7.888	-0.959
7.915	-0.952
7.941	-0.947
7.968	-0.944
7.995	-0.936
8.021	-0.943
8.048	-0.918
8.075	-0.917
8.101	-0.898
8.128	-0.847
8.155	-0.791
8.181	-0.689
8.208	-0.521
8.235	-0.221
8.261	0.656
8.288	1.152
8.314	1.664
8.341	2.433
8.368	3.456
8.394	4.713
8.421	6.258
8.448	8.103
8.474	10.278
8.501	12.628
8.528	15.355
8.554	18.174
8.581	21.406
8.608	24.679
8.634	28.294
8.661	32.025
8.688	35.959
8.714	40.098
8.741	44.58
8.768	48.964
8.794	53.908
8.821	58.824
8.847	64.686
8.874	70.385
8.901	76.689
8.927	83.479
8.954	90.799
8.981	99
9.007	108.096
9.034	118.493
9.061	130.96
9.087	144.62
9.114	161.194
9.141	179.562
9.167	202.448
9.194	228.995
9.221	261.507
9.247	300.82
9.274	345.601
9.3	394.633
9.327	445.203
9.354	493.105
9.38	536.987
9.407	573.185
9.434	603.639
9.46	625.801
9.487	641.606
9.514	649.981
9.54	651.512
9.567	647.134
9.594	638.327
9.62	626.25
9.647	612.368
9.674	598.193
9.7	584.447
9.727	571.801
9.754	559.702
9.78	548.376
9.807	537.235
9.833	525.635
9.86	514.453
9.887	502.64
9.913	491.401
9.94	479.755
9.967	468.961
9.993	458.139
10.02	448.037
10.047	438.532
10.073	429.134
10.1	420.496
10.127	412.228
10.153	403.629
10.18	395.773
10.207	387.483
10.233	380.094
10.26	372.756
10.286	366.227
10.313	360.04
10.34	353.914
10.366	348.465
10.393	343.531
10.42	339.093
10.446	335.218
10.473	331.676
10.5	328.908
10.526	326.744
10.553	324.902
10.58	324.174
10.606	324.322
10.633	325.489
10.66	328.154
10.686	332.127
10.713	337.496
10.74	344.526
10.766	353.391
10.793	364.325
10.819	376.496
10.846	391.147
10.873	406.488
10.899	423.456
10.926	440.769
10.953	458.762
10.979	476.8
11.006	493.892
11.033	510.427
11.059	525.344
11.086	538.657
11.113	549.422
11.139	556.96
11.166	561.482
11.193	562.879
11.219	560.631
11.246	555.293
11.272	547.534
11.299	536.296
11.326	523.05
11.352	506.86
11.379	488.98
11.406	469.973
11.432	449.785
11.459	429.353
11.486	408.806
11.512	387.607
11.539	367.784
11.566	347.956
11.592	329.754
11.619	311.586
11.646	295.119
11.672	279.337
11.699	265.421
11.726	251.731
11.752	239.721
11.779	228.548
11.805	218.364
11.832	209.311
11.859	201.312
11.885	193.9
11.912	187.295
11.939	181.056
11.965	175.706
11.992	170.501
12.019	165.887
12.045	161.6
12.072	157.45
12.099	153.629
12.125	149.82
12.152	146.091
12.179	142.657
12.205	139.127
12.232	135.914
12.259	132.549
12.285	129.299
12.312	126.005
12.338	122.883
12.365	119.858
12.392	116.847
12.418	113.912
12.445	111.049
12.472	108.104
12.498	105.478
12.525	102.789
12.552	100.223
12.578	97.789
12.605	95.48
12.632	93.315
12.658	91.453
12.685	89.715
12.712	88.404
12.738	87.177
12.765	85.973
12.791	84.796
12.818	83.487
12.845	82.374
12.871	81.249
12.898	80.194
12.925	79.322
12.951	78.591
12.978	77.889
13.005	77.352
13.031	76.839
13.058	76.675
13.085	76.502
13.111	76.416
13.138	76.481
13.165	76.625
13.191	76.984
13.218	77.38
13.245	77.853
13.271	78.213
13.298	78.505
13.324	78.761
13.351	79.188
13.378	79.546
13.404	79.953
13.431	80.372
13.458	80.713
13.484	80.905
13.511	81.127
13.538	81.188
13.564	81.184
13.591	81.127
13.618	80.941
13.644	80.717
13.671	80.421
13.698	80.053
13.724	79.563
13.751	79.039
13.778	78.429
13.804	77.826
13.831	77.123
13.857	76.44
13.884	75.674
13.911	74.922
13.937	74.134
13.964	73.278
13.991	72.371
14.017	71.411
14.044	70.461
14.071	69.793
14.097	68.92
14.124	68.05
14.151	67.222
14.177	66.341
14.204	65.133
14.231	63.751
14.257	62.083
14.284	60.076
14.31	57.853
14.337	55.124
14.364	52.269
14.39	49.693
14.417	47.322
14.444	45.081
14.47	42.8
14.497	40.869
14.524	39.251
14.55	38.131
14.577	37.132
14.604	36.207
14.63	35.216
14.657	34.309
14.684	33.531
14.71	32.699
14.737	32.085
14.764	31.411
14.79	30.727
14.817	29.935
14.843	29.044
14.87	28.1
14.897	27.17
14.923	26.498
14.95	25.943
14.977	25.554
15.003	25.278
15.03	24.974
15.057	24.788
15.083	24.519
15.11	24.221
15.137	23.87
15.163	23.433
15.19	22.815
15.217	22.211
15.243	21.665
15.27	21.232
15.296	20.743
15.323	20.281
15.35	19.74
15.376	19.173
15.403	22.863
15.43	16.025
15.456	14.723
15.483	14.382
15.51	13.597
15.536	13.204
15.563	12.765
15.59	11.784
15.616	11.446
15.643	11.742
15.67	12.658
15.696	11.867
15.723	11.021
15.75	10.421
15.776	9.945
15.803	9.61
15.829	9.353
15.856	9.147
15.883	8.993
15.909	8.893
15.936	8.807
15.963	8.757
15.989	8.691
16.016	8.651
16.043	8.628
16.069	8.599
16.096	8.574
16.123	8.543
16.149	8.492
16.176	8.471
16.203	8.414
16.229	8.349
16.256	8.274
16.282	8.206
16.309	8.082
16.336	7.968
16.362	7.819
16.389	7.65
16.416	7.489
16.442	7.306
16.469	7.077
16.496	6.861
16.522	6.645
16.549	6.384
16.576	6.148
16.602	5.922
16.629	5.684
16.656	5.473
16.682	5.259
16.709	5.035
16.736	4.838
16.762	4.654
16.789	4.497
16.815	4.337
16.842	4.183
16.869	4.013
16.895	3.883
16.922	3.767
16.949	3.627
16.975	3.523
17.002	3.385
17.029	3.298
17.055	3.22
17.082	3.114
17.109	3.022
17.135	2.937
17.162	2.886
17.189	2.817
17.215	2.737
17.242	2.674
17.269	2.612
17.295	2.552
17.322	2.689
17.348	2.869
17.375	2.778
17.402	2.547
17.428	2.464
17.455	2.364
17.482	2.316
17.508	2.248
17.535	2.154
17.562	2.118
17.588	2.067
17.615	2.106
17.642	2.835
17.668	3.013
17.695	2.93
17.722	2.673
17.748	2.539
17.775	2.453
17.801	2.318
17.828	2.24
17.855	2.147
17.881	2.085
17.908	2.05
17.935	1.968
17.961	1.911
17.988	1.892
18.015	1.86
18.041	1.831
18.068	1.807
18.095	1.779
18.121	1.767
18.148	1.749
18.175	1.735
18.201	1.741
18.228	1.718
18.255	1.723
18.281	1.716
18.308	1.727
18.334	1.744
18.361	1.759
18.388	1.788
18.414	1.797
18.441	1.826
18.468	1.832
18.494	1.848
18.521	1.876
18.548	1.895
18.574	1.889
18.601	1.931
18.628	1.921
18.654	1.924
18.681	1.934
18.708	1.891
18.734	1.878
18.761	1.872
18.788	1.838
18.814	1.794
18.841	1.77
18.867	1.735
18.894	1.687
18.921	1.639
18.947	1.603
18.974	1.539
19.001	1.497
19.027	1.462
19.054	1.401
19.081	1.361
19.107	1.311
19.134	1.27
19.161	1.231
19.187	1.186
19.214	1.149
19.241	1.131
19.267	1.092
19.294	1.059
19.32	1.044
19.347	1.012
19.374	0.996
19.4	0.99
19.427	0.953
19.454	0.921
19.48	0.926
19.507	0.898
19.534	0.874
19.56	0.865
19.587	0.853
19.614	0.848
19.64	0.814
19.667	0.827
19.694	0.809
19.72	0.792
19.747	0.793
19.774	0.781
19.8	0.759
19.827	0.758
19.853	0.728
19.88	0.729
19.907	0.716
19.933	0.689
19.96	0.703
19.987	0.706
20.013	0.677
20.04	0.695
20.067	0.674
20.093	0.699
20.12	0.684
20.147	0.67
20.173	0.68
20.2	0.668
20.227	0.692
20.253	0.7
20.28	0.681
20.306	0.7
20.333	0.7
20.36	0.697
20.386	0.714
20.413	0.734
20.44	0.74
20.466	0.773
20.493	0.785
20.52	0.795
20.546	0.788
20.573	0.812
20.6	0.815
20.626	0.845
20.653	0.861
20.68	0.872
20.706	0.889
20.733	0.898
20.76	0.918
20.786	0.914
20.813	0.946
20.839	0.957
20.866	0.965
20.893	0.987
20.919	0.994
20.946	0.994
20.973	1.001
20.999	1.007
21.026	1.016
21.053	1.038
21.079	1.036
21.106	1.032
21.133	1.043
21.159	1.07
21.186	1.049
21.213	1.045
21.239	1.045
21.266	1.056
21.293	1.056
21.319	1.076
21.346	1.066
21.372	1.052
21.399	1.058
21.426	1.067
21.452	1.063
21.479	1.088
21.506	1.058
21.532	1.067
21.559	1.037
21.586	1.043
21.612	1.035
21.639	1.025
21.666	1.019
21.692	1.033
21.719	0.987
21.746	0.961
21.772	0.917
21.799	0.855
21.825	0.794
21.852	0.699
21.879	0.604
21.905	0.492
21.932	0.375
21.959	0.309
21.985	0.264
22.012	0.257
22.039	0.28
22.065	0.31
22.092	0.287
22.119	0.245
22.145	0.185
22.172	0.134
22.199	0.114
22.225	0.053
22.252	0.081
22.279	0.068
22.305	0.076
22.332	0.103
22.358	0.145
22.385	0.212
22.412	0.296
22.438	0.381
22.465	0.478
22.492	0.564
22.518	0.65
22.545	0.613
22.572	0.611
22.598	0.644
22.625	0.66
22.652	0.694
22.678	0.686
22.705	0.696
22.732	0.728
22.758	0.718
22.785	0.747
22.811	0.751
22.838	0.769
22.865	0.772
22.891	0.783
22.918	0.818
22.945	0.855
22.971	0.845
22.998	0.856
23.025	0.846
23.051	0.843

## Sheet: supplementary Fig.5a
Supplementary Fig.5a
	log[UCN1] (M)	WT								R148A							H152A							E205A							Y208A							L209A							I213A
	0	100.03	100.26	99.72	100	100	100.03	100.26	99.716	99.64	100.26	100.11	99.97	100.03	99.83	100.17	107.96	110.46	81.59	99.9	100.1	99.89	100.11	100.12	99.84	100.04	116.88	83.12	100.06	99.94	100.25	99.84	99.91	99.98	100.02	99.92	100.08	99.73	100.16	100.11	108.55	91.45	99.95	100.05	100.1	100.08	99.82	100.11	99.89
	-11	93.88	107.21	79.41	73.33	65.06	93.884	107.21	79.412	99.31	96.91	86.58	96.41	97.92	88.82	88.43	98.1	104.64	78.56	88.32	81.04	90.35	90.28	99.51	94.75	97.48	113.51	70.84	92.18	98.6	92.02	91.01	97.76	90.55	98.03	98.26	99.81	84.26	97.71	96.08	97.36	86.17	75.52	91.19	87.66	99.24	81.36	96.51	70.76
	-10	70.56	106.37	120.12	69.51	66.6	70.556	106.37	120.12	96.28	97.2	86.07	91.82	97.83	85.18	101.69	90.73	94.53	98.79	86.26	74.57	89.45	84	97.33	61.18	87.96	107.31	67.91	73.55	84.82	82.91	87.67	96.78	84.58	93.39	97.23	97.44	83.69	84.62	93.13	83.37	85.61	63.05	86.91	96.61	97.87	73.61	77.15	68.71
ΔBRET	-9	92.26	137.38	81.69	97.41	79.58	92.264	137.38	81.686	84	94.29	74.74	91.69	86.61	83.29	77.73	92.03	91.09	81.18	84.99	73.46	85.2	81.7	79.71	60.27	104.31	106.62	58.66	68.46	81.09	82.15	81.93	95.43	82.52	90.23	96.95	95.33	69.37	77.57	80.4	82.97	77.3	62.37	84.67	85.85	96.72	70.2	68.94	45.89
(%WT)	-8	50	67.25	56.95	35.47	58.91	50.003	67.249	56.955	77.39	88.44	69.26	84.7	92.86	77.91	72.81	84.23	80.54	78.8	82.66	72.95	79.13	77.63	80.72	62.41	86.38	97.52	58.61	66.86	79.49	80.27	79.98	89.09	77.39	85.15	79.92	87.4	63.4	58.73	74.79	75.46	57.95	55.95	76.98	51.54	78.35	67.9	64.41	42.69
	-7	-7.51	29.89	31.13	24.19	-3.22	-7.515	29.889	31.129	67.57	68.7	64.34	62.26	61.3	64.65	61.71	72.75	79.86	77.56	78.26	70.55	78.83	71.79	72.15	50.51	64.47	78.29	51.44	62.19	69.48	66.05	63.32	75.51	59	70.76	61.51	66.99	40.1	33.12	51.34	46.04	49.72	43.68	29.56	7.36	51.92	21.11	40.07	30.3
	-6	-34.07	17.77	2.24	-29.29	7.11	-34.07	17.768	2.2368	53.21	55.51	49.74	46.56	53.2	48.8	42.73	42.66	65.73	59.37	56.59	50.36	62.69	43.82	36.23	-1.09	20.11	43.23	28.48	27.5	27.17	63.34	62.47	74.29	57.28	67.99	55.49	65.77	18.01	1.11	43.86	42.52	26.94	27.71	22.17	-7.2	37.31	2.74	25.9	-2.03
	-5	-6.09	8.1	-2.01	-2.87	2.87	-6.093	8.1031	-2.01	38.5	47.97	37.78	38.42	43.79	45.68	32.38	14.75	42.7	49.53	43.64	37.54	49.34	23.02	28.75	-1.93	12.46	24.04	19.03	24.07	24.48	59.23	52.53	73.48	53.03	62.48	52.71	65.65	13.84	-1.55	25.73	16.94	14.95	16.71	15.45	-55.71	25.58	1.63	6.01	-7.94
[truncated: 2 more columns]

## Sheet: supplementary Fig.5b
Supplementary Fig.5b
	log[UCN1] (M)	WT								K258A							I286A							I289A							L290A							K293A							L294A
	0	100.03	100.26	99.72	100	100	100.03	100.26	99.716	98.897	101.18	99.927	99.9742	100.026	92.096	107.9	76.57	106.2	117.23	99.91	100.09	100.7	99.3	90.29	104.04	105.67	99.92	100.08	99.51	100.49	92.2	109	98.79	89.97	110.03	99.57	100.43	102.64	86.45	110.91	101.49	98.51	101.49	98.51	94.31	102.5	103.19	99.75	100.25
	-11	93.88	107.21	79.41	73.33	65.06	93.884	107.21	79.412	66.31	55.706	113.95	96.9592	96.1322	65.814	89.564	84.98	103.17	115.71	95.18	98.23	90.01	93.46	118.67	83.59	101.93	65.81	93.93	105.27	48.22	92.07	82.64	84.97	76.36	98.9	71.8	92.55	95.84	84.81	99.89	77.88	76.15	96.41	92.25	93.63	98.45	92.07	86.18	90.36
	-10	70.56	106.37	120.12	69.51	66.6	70.556	106.37	120.12	118.03	61.507	139.43	77.5771	92.2386	77.668	108.79	79.74	65.27	146.86	99.17	94.71	74.77	91.41	103.41	94.52	88.65	50.29	92.51	95.03	61.58	72.82	61.06	74.63	72.19	77.59	54.08	101.08	100.06	81.11	98.59	76.26	75.38	80.15	103	91.13	98.36	90.44	87.53	89.46
ΔBRET	-9	92.26	137.38	81.69	97.41	79.58	92.264	137.38	81.686	135.13	119.18	85.08	72.4172	88.3966	85.05	119.39	68.71	60.72	117.23	86	84.23	60.62	85.25	93.13	97.93	61.37	72.79	77.85	87.52	74.67	70.11	48.27	74.5	81.72	64.06	48.9	76.45	87.48	79.04	89.12	74.04	74.94	77.07	99.7	89.06	96.55	87.08	84.83	90.44
(%WT)	-8	50	67.25	56.95	35.47	58.91	50.003	67.249	56.955	57.717	75.747	80.7	59.9179	62.7175	41.832	49.999	66.78	50.38	114.2	78.12	80.61	55.11	84.5	78.34	71.68	61.14	55.6	70.57	70.97	59.04	71.4	53.31	62.74	69.07	59.41	43.39	70.94	81.19	78.35	90.5	72.28	74.8	77.18	82.36	87.16	90.96	81.13	75.81	90.28
	-7	-7.51	29.89	31.13	24.19	-3.22	-7.515	29.889	31.129	38.658	-62.63	33.873	32.1197	44.0332	19.659	13.982	60.17	49.14	92.14	66.43	73.19	58.35	67.43	42.7	50.17	-8.67	23.46	33.68	37.63	0.65	24.88	-13.62	29.41	32.95	32.42	2.01	48.36	65.17	55.95	55.69	54.98	54.71	48.76	72.69	73.9	68.04	43.49	63.33	66.28
	-6	-34.07	17.77	2.24	-29.29	7.11	-34.07	17.768	2.2368	9.9466	47.707	10.369	23.8672	24.7373	-16.25	-17.17	37.15	17.17	16.34	20.99	4.85	-3.55	55.76	19.6	25.56	-62.49	12.7	20.24	23.57	-8.28	21.91	-23.96	17.13	31.66	32.18	-17.33	28.05	54.23	54.49	50.7	46.42	54.06	41.52	58.43	70.8	53.91	34.7	57.09	57.36
	-5	-6.09	8.1	-2.01	-2.87	2.87	-6.093	8.1031	-2.01	6.5224	-0.761	18.083	0.01436	13.935	-3.556	-22.14	22.68	-14.67	11.65	4.39	4.66	-3.66	28.53	12.69	26.6	-40.67	-1.92	4.26	-3.3	-10.51	20.49	-24.09	14.55	30.38	-19.08	-22.73	25.56	44.32	53.97	46.91	44.66	49.98	35.37	57.35	60.37	51.67	9.12	36.86	51.53
[truncated: 9 more columns]

## Sheet: supplementary Fig.5c
Supplementary Fig.5c
	log[UCN1] (M)	WT								K307A							K310A							V314A							L315A							Y359A							F362A
	0	100.03	100.26	99.72	100	100	100.03	100.26	99.716	97.39	100.13	102.48	98.54	101.46	98.76	101.24	99.91	98.77	101.32	103.45	96.55	98.35	101.65	103.46	99.63	96.91	105.9	94.1	99.68	100.32	99.83	100.36	99.81	99.98	100.02	103.53	96.47	101.42	100.39	98.19	100.05	99.95	94.33	105.67	95.79	100.53	103.68	101.7	98.3
	-11	93.88	107.21	79.41	73.33	65.06	93.884	107.21	79.412	74.44	88.5	86.51	77.11	88.37	90.87	101.03	99.33	97.77	79.08	96.86	86.63	97.44	82.47	79.58	96.74	93.94	102.57	93.42	94.22	98	91.04	101.86	106.22	89.74	88.51	100.96	89.67	100.29	96.64	97.94	113.24	99.76	94.32	103.87	94.15	92.74	73.72	89.27	83.74
	-10	70.56	106.37	120.12	69.51	66.6	70.556	106.37	120.12	80.88	85.48	84.34	67.61	87.01	87.95	78.12	90.57	94.14	68.49	88.98	79.68	89.73	81.82	73.18	94.8	91.27	97.93	89.71	88.44	96.54	90.89	88.53	103.12	87.92	92.69	92.03	89.36	93.84	96.44	96.55	100.43	94.81	82.53	103.59	92.64	80.15	71.25	82.7	85.66
ΔBRET	-9	92.26	137.38	81.69	97.41	79.58	92.264	137.38	81.686	70.18	67.8	66.82	62.47	75.86	80.82	77.37	87.42	90.08	64.27	75.62	78.75	88.56	69.63	73.82	92.73	85.71	97.85	85.58	88.01	92.71	87.73	89.56	99.35	86.57	80.8	86.13	88.61	93.27	93.96	90.06	100.8	93.81	79.7	96.24	87.87	61.15	64.6	81.49	71.12
(%WT)	-8	50	67.25	56.95	35.47	58.91	50.003	67.249	56.955	67.93	67.18	62.71	56.46	71.4	78.12	69.8	83.54	86.61	59.89	77.11	76.52	81.49	66.97	78.77	91.7	84.03	85.88	79.64	89.25	85.47	76.98	85.73	96.61	82.95	79.07	83.34	88	89.68	92.8	88.49	97.22	89.25	80.31	97.28	75.6	60.02	62.37	66.74	77.24
	-7	-7.51	29.89	31.13	24.19	-3.22	-7.515	29.889	31.129	63.43	58.42	52.63	48.7	63.75	67.75	56.08	63.19	74.62	28.55	46.6	50.74	75.46	43.25	46.14	84.81	64.18	78.04	69.31	70.18	73.53	76.57	76.9	90.2	80.25	75.82	83.03	73.03	80.03	80.52	72.65	87.33	68.66	67.92	79.63	52.02	48.29	41.83	24.6	51.2
	-6	-34.07	17.77	2.24	-29.29	7.11	-34.07	17.768	2.2368	43.59	19.27	2	21.07	31.17	44.09	24.64	60.46	72.63	26.07	40.11	49.91	66.91	40.53	64.5	81.58	62.37	69.14	60.42	70.18	72.83	63.13	55.81	77.95	64.02	54.2	59.74	59.04	75.45	82.68	67.87	81.25	66.73	67	76.16	41.18	21.89	28.79	23.33	49.28
	-5	-6.09	8.1	-2.01	-2.87	2.87	-6.093	8.1031	-2.01	38.62	19.27	0.22	6.53	27.87	36.2	10.38	49.71	62.63	3.24	32.41	44.06	60.04	16.54	41.32	81.19	56.47	58.98	57.13	69.59	57.16	51.19	49.04	74.28	62.76	52.93	59.66	50.11	72.28	74.59	66.09	81.37	65.57	56.78	76.16	39.32	17.94	27.14	10.68	47.74
[truncated: 9 more columns]

## Sheet: supplementary Fig.5d
Supplementary Fig.5d
	log[UCN1] (M)	WT								R148A								H152A								E205A								Y208A								L209A
	0	100.28	100.47	99.26	99.95	100.24	99.81	100.1	99.9	99.92	99.93	100.15	100.75	100	99.26	99.74	100.26	100.16	100.04	99.8	100.08	99.96	99.96	100.01	99.99	99.99	99.99	100.02	99.95	100.04	100.01	99.99	100.01	94.59	103.95	101.46	99.55	99.79	100.66	127.5	196.79	100.03	99.99	99.99	100.07	99.85	100.08	100.23	99.77
	-11	64.23	94.57	96.15	88.62	100.1	98.05	98.51	98.24	89.24	86.12	106.08	56.51	99.59	97.33	91.27	96.91	103.22	119.82	80.29	170.11	144.59	86.05	108.75	164.23	79.29	104.07	99.27	88.42	99.21	99.21	105.39	98.17	93.74	130.71	110.88	101.32	97.98	25.36	173.25	166.19	97.06	86.39	102.44	142.82	57.18	91.68	109.85	61.9
	-10	49.33	82.66	84.85	82.99	92.56	94.67	88.8	96.04	88.36	93.64	89.79	93.65	98.22	80.5	87.32	94.99	121.27	106.12	104.18	92.16	120.19	118.47	142.75	170.7	77.74	104.07	81.89	88.18	93.12	99.31	97.84	94.78	95.23	141.75	112.75	146.52	147.44	132.04	173.36	116.86	101.12	94.56	92.61	64.83	34.24	73.64	90.56	87.28
ΔBRET	-9	33.54	73.06	84.54	86.03	76.48	76.87	83.15	88.17	77.38	87.56	81.43	72.05	96.41	74	82.35	94.76	156.07	97.79	77.51	104.05	142.98	75.49	119.04	134.63	75.58	90.79	79.25	86.59	78.29	84.83	97.98	81.64	105.59	105.89	102.04	156.83	120.72	46.68	153.14	170.83	102.65	107.38	105.86	98.34	86.12	107.22	127.29	114.37
(%WT)	-8	31.82	66.35	79.8	74.81	69.27	69.61	73.44	83.48	72.61	85.84	80.87	70.41	89.36	73.03	76.83	85.7	82.1	124.57	75.38	78.37	109.9	64.65	164.89	158.46	76.87	86.33	79.09	85.7	80.13	81.18	95.51	89.84	80.35	119.19	98.05	101.72	175.89	105.09	139.52	175.48	90.77	101.41	104.97	74.12	43.63	133.66	141.36	114.84
	-7	27.52	45.42	46.85	44.38	50.91	35.74	41.86	42.64	64.77	59.78	69.24	55.98	74.31	58.7	64.69	66.22	88.71	94.91	118.59	136.84	135.22	96.13	142.1	102.59	36.02	84.07	63.9	48.98	66.1	70.23	61.73	63.18	107.58	141.29	121.57	156.55	83.43	103.42	128.14	180.16	112.92	87.49	102.32	147.47	63.35	127.47	121.78	79.61
	-6	-6.52	11.38	19.93	23.94	12.66	-14.05	2.88	25.11	45.35	33.27	65.14	35.95	52	34.55	42.89	38.36	111.22	121.35	79.88	132.06	82.18	127.9	126.71	101.78	11.79	62.32	54.13	18.84	42.42	58.45	31.36	38.03	87.45	123.04	122.76	158.52	155.58	163.15	145.18	287.61	110.3	84.42	111.14	101.03	65.1	105.84	136.6	95.19
	-5	-13.8	5.89	7.92	0.71	3.55	-4.27	3.17	-3.17	34.9	13.99	50.98	32.33	49.12	23.45	32.08	37.27				93.12	93.87	92.87	172.84	218.58	7.62	45.37	41.63	14.55	38.82	39.51	26.83	37.28	91.77	108.36	93.58	91.04	102.98	221.84	152.82	148.74	117.18	97.54	119.33	197.47	50.93	138.44	150.18	120.88
[truncated: 8 more columns]

## Sheet: supplementary Fig.5e
Supplementary Fig.5e
	log[UCN1] (M)	WT								K258A								I286A								I289A								L290A								K293A
	0	100.28	100.47	99.26	99.95	100.24	99.81	100.1	99.9	99.39	105.46	95.15	100.04	100.42	99.53	96.18	103.82	100	99.99	100.01	100.05	100.06	99.89	100.22	99.78	99.95	99.93	100.12	101.04	99.53	99.43	101.11	98.89	99.99	100	100.02	99.98	99.98	100.04	99.18	100.82	99.9	100	100.1	100.16	99.95	99.89	100.31	99.69
	-11	64.23	94.57	96.15	88.62	100.1	98.05	98.51	98.24	73.78	94.49	95.28	82.89	92.57	91.27	94.51	81.12	92.49	47.98	93.53	92.59	89.34	78.78	92.12	82.85	94.52	106.5	97.13	28.37	124.98	121.09	125.93	16.12	97	92.35	94.67	92.77	90.85	89.21	105.33	90.88	72.62	103.68	85.28	99.93	80.17	94.46	81.91	84.71
	-10	49.33	82.66	84.85	82.99	92.56	94.67	88.8	96.04	66.71	89.52	95	68.12	125.86	80.25	82.58	80.98	80.33	37.52	74.68	74.58	71.47	77.43	97.9	75.23	114.98	106.93	100.29	113.54	146.63	158.15	41.81	-8.12	85.43	42.46	63.92	78.25	74.6	67.95	103.41	78.12	70.63	76.34	77.69	95.9	60.57	92.15	76.05	88.92
ΔBRET	-9	33.54	73.06	84.54	86.03	76.48	76.87	83.15	88.17	62.9	89.52	79.35	67.94	115.85	61.26	69.77	74.07	75.99	36.03	72.93	57.29	66.82	72.13	84.14	63.88	109.94	89.05	123.04	21.99	184.27	145.6	111.01	55.86	83.07	31.93	57.51	74.35	71.19	57.76	75.42	69.64	67.63	68.51	74.99	96.63	56.15	77.93	45.79	83.95
(%WT)	-8	31.82	66.35	79.8	74.81	69.27	69.61	73.44	83.48	51.9	86.61	67.59	66.37	98.7	48.97	68.82	64.81	73.44	10.48	69.67	57.06	61.67	71.32	83.2	60.62	104.39	89.79	115.39	155.64	70.84	134.96	-4.17	11.41	82.05	26.72	54.36	74.54	60.36	37.93	74.42	62.96	55.4	64.34	71.04	61.92	59.89	70.49	51.78	71.57
	-7	27.52	45.42	46.85	44.38	50.91	35.74	41.86	42.64	51.42	69.07	57.1	58.01	83.92	46.44	58.96	60.41	35.54	9.13	67.1	27.23	42.19	56.34	55.73	35.35	100.47	106	117.37	45.56	112.56	98.99	92.09	2.32	61.9	13.49	37.68	52.51	49.36	36.11	60.75	42.65	47.1	59.47	59.78	59.45	50.93	63.94	43.1	70.37
	-6	-6.52	11.38	19.93	23.94	12.66	-14.05	2.88	25.11	15.22	46.31	10.08	24.47	52.53	-24.28	16.22	31.84	8.07	-41.91	44.09	2.53	25.85	30.32	31.14	5.32	84.64	119.96	118.99	162.71	123.31	125.94	45.99	-8.23	16.04	-24.93	-4.41	22.98	13.62	-21.13	25.05	24.36	0.14	36.99	25.5	30.33	34.4	17.92	-6.99	42.27
	-5	-13.8	5.89	7.92	0.71	3.55	-4.27	3.17	-3.17	8.6	34.98	3.73	19.07	47.24	-27.8	15.22	21.57	-4.66	-59.18	42.49	-32.05	-4.94	29.87	21.35	-14.79	91.21	114.66	106.28	185.67	194.14	140	133.08	167.79	23.27	-40.66	-13.64	12.9	2.04	-27.59	16.34	-8.88	-21.9	7.44	19.22	1.64	8.53	0.68	-21.5	34.49
[truncated: 16 more columns]

[truncated: 13 more sheets: supplementary Fig.5f, supplementary Fig.5g, supplementary Fig.5h, supplementary Fig.5i, supplementary Fig.6a, supplementary Fig.6b, supplementary Fig.6c, supplementary Fig.6d, supplementary Fig.6e, supplementary Fig.6f, supplementary Fig.6g, supplementary Fig.6h, HPLC and MS of the peptide ]
